# Supplementary material for: A giant virus infecting the amoeboflagellate Naegleria
Source: Nat Commun. 2024 Apr 24;15:3307. doi: 10.1038/s41467-024-47308-2 (PMC11043551; doi:10.1038/s41467-024-47308-2)
Supplement: Supplementary file 4 — Supplementary Data 1 [file 41467_2024_47308_MOESM4_ESM.xlsx]

## Sheet: NiV genome annotation
	Prokka + InterProScan merged	Blastp / e-5 best hit			EggNOG 5.0		COG category			BlastKOALA
CDS / locus tag	Manually Curated Annotation	Annotation	hit accession	e value	seed_eggNOG_ortholog	best_tax_level	automatic	manually curated		KO	Definition	Score
IMIMIMCATVN1_00001	Metallo-dependent phosphatase-like homologous superfamily protein	DNA repair exonuclease Smc [Catovirus CTV1]	ARF07953	4.33483e-20	212035.YR555_MIMIV	dsDNA viruses, no RNA stage	S		bis(5'-nucleosyl)-tetraphosphatase (symmetrical) activity			1
IMIMIMCATVN1_00002	hypothetical protein	No hits found
IMIMIMCATVN1_00003	Helicase	superfamily II helicase [Satyrvirus sp.]	AYV85350	0	74545.EU96_0210	Cyanobacteria	L	L	Helicase associated domain			68
IMIMIMCATVN1_00004	Alkylated DNA repair protein alkB homologue 3 protein	alpha-ketoglutarate-dependent dioxygenase AlkB [Nannocystis exedens] &gt;gb|PCC72212.1| DNA methylase [Nannocystis exedens] &gt;emb|SFD76023.1| Alkylated DNA repair dioxygenase AlkB [Nannocystis exedens]	WP_170136011	1.85819e-48	1121904.ARBP01000007_gene2947	Cytophagia	L	L	2OG-Fe(II) oxygenase superfamily			89
IMIMIMCATVN1_00005	hypothetical protein	hypothetical protein Catovirus_1_617 [Catovirus CTV1]	ARF08567	1.54798e-34
IMIMIMCATVN1_00006	Helicase	superfamily II helicase [Satyrvirus sp.]	AYV85350	0	686340.Metal_0607	Proteobacteria	L	L	type iii restriction			12
IMIMIMCATVN1_00007	Primase-helicase	primase-helicase [Bodo saltans virus]	ATZ80631	0	1474867.A0A076FH90_9PHYC	dsDNA viruses, no RNA stage	S	L	D5 N terminal like	K06919	K06919; putative DNA primase/helicase	19
IMIMIMCATVN1_00008	hypothetical protein	No hits found										4
IMIMIMCATVN1_00009	hypothetical protein	hypothetical protein BMW23_0696 [Bodo saltans virus]	ATZ80742	1.09997e-20								4
IMIMIMCATVN1_00010	hypothetical protein	No hits found										3
IMIMIMCATVN1_00011	hypothetical protein	No hits found										1
IMIMIMCATVN1_00012	P-loop containing nucleoside triphosphate hydrolase domain-containing protein	hypothetical protein TSOC_005121 [Tetrabaena socialis]	PNH08351	8.37491e-134
IMIMIMCATVN1_00013	BRO N-terminal domain-containing protein	BRO-N domain protein [Catovirus CTV1]	ARF07996	1.01145e-62	83191.Q9YVP8_MSEPV	dsDNA viruses, no RNA stage	S		DNA binding			12
IMIMIMCATVN1_00014	Dynamin superfamily domain containing protein	hypothetical protein [Magnetococcales bacterium]	MBA43103	5.8456e-07				U				3
IMIMIMCATVN1_00015	Dynamin superfamily protein	dynamin family GTPase [Hyperionvirus sp.]	AYV83402	1.35841e-10				U				5
IMIMIMCATVN1_00016	hypothetical protein	No hits found										2
IMIMIMCATVN1_00017	hypothetical protein	No hits found										1
IMIMIMCATVN1_00018	hypothetical protein	No hits found
IMIMIMCATVN1_00019	Leucine-rich repeat superfamily domain-containing protein	hypothetical protein Catovirus_1_208 [Catovirus CTV1]	ARF08158	7.63926e-42
IMIMIMCATVN1_00020	Ankyrin repeat-containing domain superfamily homologous superfamily protein	hypothetical protein Hyperionvirus3_174 [Hyperionvirus sp.]	AYV83028	2.92203e-21								2
IMIMIMCATVN1_00021	Ankyrin repeat domain-containing protein	ankyrin repeat protein [Catovirus CTV1]	ARF08069	4.47743e-141								17
IMIMIMCATVN1_00022	P-loop containing nucleoside triphosphate hydrolase superfamily domain-containing protein	AAA family ATPase [Catovirus CTV1]	ARF08450	0	212035.YL572_MIMIV	dsDNA viruses, no RNA stage	S		ATPase activity	K08900	BCS1; mitochondrial chaperone BCS1	47
IMIMIMCATVN1_00023	hypothetical protein	hypothetical protein Catovirus_1_501 [Catovirus CTV1]	ARF08451	3.71186e-44								3
IMIMIMCATVN1_00024	hypothetical protein	No hits found
IMIMIMCATVN1_00025	hypothetical protein	No hits found										2
IMIMIMCATVN1_00026	hypothetical protein	No hits found										3
IMIMIMCATVN1_00027	hypothetical protein	ankyrin repeat protein [Catovirus CTV1]	ARF08069	1.98911e-75								6
IMIMIMCATVN1_00028	Phenylalanyl-tRNA synthetase, class IIc, mitochondrial	phenylalanyl-tRNA synthetase PheRS [Bodo saltans virus]	ATZ81087	1.5851e-135	159749.K0SSB9	Bacillariophyta	J	J	Ferredoxin-fold anticodon binding domain	K01889	FARSA, pheS; phenylalanyl-tRNA synthetase alpha chain [EC:6.1.1.20]	158
IMIMIMCATVN1_00029	hypothetical protein	collagen triple helix repeat containing protein [Catovirus CTV1]	ARF08243	8.55891e-08
IMIMIMCATVN1_00030	hypothetical protein	hypothetical protein Terrestrivirus3_214 [Terrestrivirus sp.]	AYV75945	1.03727e-57								3
IMIMIMCATVN1_00031	hypothetical protein	hypothetical protein Satyrvirus41_3 [Satyrvirus sp.]	AYV85788	8.96796e-25								15
IMIMIMCATVN1_00032	hypothetical protein	No hits found
IMIMIMCATVN1_00033	hypothetical protein	No hits found										2
IMIMIMCATVN1_00034	hypothetical protein	hypothetical protein Catovirus_1_308 [Catovirus CTV1]	ARF08258	3.89416e-33								1
IMIMIMCATVN1_00035	Leucine-rich repeat homologous superfamily domain-containing protein	hypothetical protein Catovirus_1_618 [Catovirus CTV1]	ARF08568	3.87218e-64								10
IMIMIMCATVN1_00036	Leucine-rich repeat homologous superfamily domain-containing protein	hypothetical protein Catovirus_1_208 [Catovirus CTV1]	ARF08158	6.76618e-60								5
IMIMIMCATVN1_00037	Leucine-rich repeat homologous superfamily domain-containing protein	hypothetical protein Catovirus_1_829 [Catovirus CTV1]	ARF08779	1.04742e-60
IMIMIMCATVN1_00038	BCS1, N-terminal domain/P-loop containing nucleoside triphosphatehydrolase homologous superfamily domain-containing protein	predicted protein [Naegleria gruberi strain NEG-M] &gt;gb|EFC36714.1| predicted protein [Naegleria gruberi]	XP_002669458	1.28119e-162	5762.XP_002669458.1	Eukaryota	O	O	respiratory chain complex III assembly	K08900	BCS1; mitochondrial chaperone BCS1	72
IMIMIMCATVN1_00039	RLI1	ABC transporter [Catovirus CTV1]	ARF09096	0	70448.A0A096P889	Chlorophyta	A	A	Possible Fer4-like domain in RNase L inhibitor, RLI	K06174	ABCE1, Rli1; ATP-binding cassette, sub-family E, member 1	381
IMIMIMCATVN1_00040	hypothetical protein	DUF4116 domain-containing protein [Ignavibacteria bacterium]	NLJ13944	1.2074e-43								13
IMIMIMCATVN1_00041	hypothetical protein	No hits found										1
IMIMIMCATVN1_00042	hypothetical protein	No hits found										3
IMIMIMCATVN1_00043	hypothetical protein	No hits found										1
IMIMIMCATVN1_00044	Helicase	superfamily II helicase [Satyrvirus sp.]	AYV85350	0	74545.EU96_0210	Cyanobacteria	L	L	Helicase associated domain			72
IMIMIMCATVN1_00045	hypothetical protein	No hits found										2
IMIMIMCATVN1_00046	Zinc finger, RING/FYVE/PHD-type homologous superfamily/U-box/Ankyrin domain-containing protein	hypothetical protein Homavirus8_4 [Homavirus sp.]	AYV82111	4.51022e-21	1474867.A0A076FFB5_9PHYC	dsDNA viruses, no RNA stage	O	O	U-box domain
IMIMIMCATVN1_00047	hypothetical protein	No hits found										2
IMIMIMCATVN1_00048	Ankyrin repeat domain-containing protein	hypothetical protein COB09_17175 [Thalassobium sp.]	PHS61676	5.34188e-12								4
IMIMIMCATVN1_00049	hypothetical protein	No hits found
IMIMIMCATVN1_00050	hypothetical protein	hypothetical protein Homavirus8_4 [Homavirus sp.]	AYV82111	1.05152e-16	1474867.A0A076FFB5_9PHYC	dsDNA viruses, no RNA stage	O	O	U-box domain
IMIMIMCATVN1_00051	hypothetical protein	No hits found
IMIMIMCATVN1_00052	hypothetical protein	No hits found
IMIMIMCATVN1_00053	hypothetical protein	hypothetical protein Catovirus_1_424 [Catovirus CTV1]	ARF08374	1.9972e-88								2
IMIMIMCATVN1_00054	hypothetical protein	hypothetical protein Catovirus_1_648 [Catovirus CTV1]	ARF08598	6.56182e-59								2
IMIMIMCATVN1_00055	helicase	DEAD/SNF2-like helicase [Catovirus CTV1]	ARF07997	0	1211817.CCAT010000062_gene4008	Clostridiaceae	L	L	helicase			18
IMIMIMCATVN1_00056	hypothetical protein	hypothetical protein Catovirus_1_210 [Catovirus CTV1]	ARF08160	1.58122e-39								5
IMIMIMCATVN1_00057	hypothetical protein	No hits found										3
IMIMIMCATVN1_00058	hypothetical protein	hypothetical protein Fadolivirus_2_1 [Fadolivirus 2]	QKF94887	2.72669e-07								3
IMIMIMCATVN1_00059	hypothetical protein	No hits found										2
IMIMIMCATVN1_00060	hypothetical protein	No hits found										2
IMIMIMCATVN1_00061	hypothetical protein	No hits found										2
IMIMIMCATVN1_00062	hypothetical protein	hypothetical protein c7_L758 [Megavirus courdo7] &gt;gb|AFX92714.1| hypothetical protein CE11_00688 [Megavirus courdo11] &gt;gb|AVL93952.1| hypothetical protein mvi_592 [Megavirus vitis]	AEX61821	3.518e-15								3
IMIMIMCATVN1_00063	hypothetical protein	No hits found										3
IMIMIMCATVN1_00064	hypothetical protein	No hits found
IMIMIMCATVN1_00065	hypothetical protein	No hits found										4
IMIMIMCATVN1_00066	DUF4419-containing protein	protein of unknown function DUF4419 [Catovirus CTV1]	ARF08156	3.20833e-60	44689.DDB0189106	Amoebozoa	S		Domain of unknown function (DUF4419)			9
IMIMIMCATVN1_00067	hypothetical protein	No hits found
IMIMIMCATVN1_00068	hypothetical protein	hypothetical protein Harvfovirus9_18 [Harvfovirus sp.]	AYV80888	5.43534e-27	296587.XP_002507667.1	Eukaryota						10
IMIMIMCATVN1_00069	Leucine-rich repeat homologous superfamily domaincontaining protein	hypothetical protein Catovirus_1_548 [Catovirus CTV1]	ARF08498	1.16043e-39						K10280	FBXL14; F-box and leucine-rich repeat protein 14	11
IMIMIMCATVN1_00070	hypothetical protein	hypothetical protein Catovirus_1_422 [Catovirus CTV1]	ARF08372	3.37317e-99
IMIMIMCATVN1_00071	hypothetical protein	hypothetical protein Hyperionvirus12_29 [Hyperionvirus sp.]	AYV83832	6.93527e-127								4
IMIMIMCATVN1_00072	SKP1/BTB/POZ domain superfamily containing protein	No hits found										3
IMIMIMCATVN1_00073	hypothetical protein	globin [Pseudomonas stutzeri] &gt;gb|AZO90178.1| globin [Pseudomonas stutzeri]	AZO82891	4.50168e-23	1082933.MEA186_09605	Alphaproteobacteria	S		Truncated hemoglobins
IMIMIMCATVN1_00074	Bax inhibitor 1-related family protein	hypothetical protein NAEGRDRAFT_80200 [Naegleria gruberi strain NEG-M] &gt;gb|EFC42954.1| hypothetical protein NAEGRDRAFT_80200 [Naegleria gruberi]	XP_002675698	9.71519e-101	5762.XP_002675698.1	Eukaryota	U	U	apoptotic process	K21890	GHITM, DERP2, TMBIM5; growth hormone-inducible transmembrane protein	128
IMIMIMCATVN1_00075	membrane bound protein	hypothetical protein COB09_17175 [Thalassobium sp.]	PHS61676	3.57445e-13								3
IMIMIMCATVN1_00076	Target SNARE coiled-coil homology domain-containing protein	Vti1a [Naegleria fowleri] &gt;gb|KAF0982843.1| hypothetical protein FDP41_010822 [Naegleria fowleri]	AVP50008	2.53079e-38				U		K08493	VTI1; vesicle transport through interaction with t-SNAREs 1	21
IMIMIMCATVN1_00077	hypothetical protein	hypothetical protein Catovirus_1_273 [Catovirus CTV1]	ARF08223	5.69576e-80	1094715.CM001373_gene3216	Proteobacteria						18
IMIMIMCATVN1_00078	hypothetical protein	No hits found										2
IMIMIMCATVN1_00079	S-adenosyl-L-methionine-dependent methyltransferase homologous superfamily-containing protein	methyltransferase fkbm family [uncultured bacterium] &gt;gb|OGN56356.1| hypothetical protein A2796_02925 [Chlamydiae bacterium RIFCSPHIGHO2_01_FULL_44_39] &gt;gb|OGN57702.1| hypothetical protein A3C42_06815 [Chlamydiae bacterium RIFCSPHIGHO2_02_FULL_45_9] &gt;gb|OGN60252.1| hypothetical protein A3D96_05415 [Chlamydiae bacterium RIFCSPHIGHO2_12_FULL_44_59] &gt;gb|OGN67095.1| hypothetical protein A…	EKE07726	3.08683e-62	1279009.ADICEAN_01126	Bacteria	S		polysaccharide biosynthetic process			108
IMIMIMCATVN1_00080	Mitochondrial chaperone BCS1	predicted protein [Naegleria gruberi strain NEG-M] &gt;gb|EFC36714.1| predicted protein [Naegleria gruberi]	XP_002669458	7.05294e-174	5762.XP_002669458.1	Eukaryota	O	O	respiratory chain complex III assembly	K08900	BCS1; mitochondrial chaperone BCS1	126
IMIMIMCATVN1_00081	Transposase IS605, OrfB, C-terminal domain-containing protein	ransposase [Catovirus CTV1]	ARF08756	7.85663e-117	693272.E3T5C7_CROVB	dsDNA viruses, no RNA stage	S		Putative transposase DNA-binding domain	K07496	K07496; putative transposase	27
IMIMIMCATVN1_00082	hypothetical protein	putative orfan [Tupanvirus soda lake]	QKU34852	1.12356e-19								2
IMIMIMCATVN1_00083	hypothetical protein	No hits found
IMIMIMCATVN1_00084	hypothetical protein	No hits found										2
IMIMIMCATVN1_00085	hypothetical protein	No hits found										5
IMIMIMCATVN1_00086	hypothetical protein	No hits found
IMIMIMCATVN1_00087	SKP1/BTB/POZ domain-containing protein	No hits found
IMIMIMCATVN1_00088	SKP1/BTB/POZ homologous superfamily domain-containing protein	No hits found
IMIMIMCATVN1_00089	hypothetical protein	hypothetical protein [Cyanobacteria bacterium DS2.3.42]	MBA3994528	6.15629e-26								1
IMIMIMCATVN1_00090	Ankyrin repeat domain-containing protein	ankyrin repeat [Cedratvirus lausannensis]	SOB74134	5.78365e-13								7
IMIMIMCATVN1_00091	hypothetical protein	mg989 protein [Tupanvirus deep ocean]	QKU33494	1.54718e-24								8
IMIMIMCATVN1_00092	hypothetical protein	No hits found										3
IMIMIMCATVN1_00093	hypothetical protein	No hits found										3
IMIMIMCATVN1_00094	hypothetical protein	No hits found
IMIMIMCATVN1_00095	Ankyrin repeat domain-containing protein	No hits found										3
IMIMIMCATVN1_00096	Poxvirus A32	packaging ATPase [Hokovirus HKV1]	ARF10841	8.16808e-07				B				2
IMIMIMCATVN1_00097	hypothetical protein	No hits found
IMIMIMCATVN1_00098	hypothetical protein	collagen triple helix repeat containing protein [Catovirus CTV1]	ARF08242	2.00328e-78				W				11
IMIMIMCATVN1_00099	hypothetical protein	No hits found										2
IMIMIMCATVN1_00100	hypothetical protein	No hits found										1
IMIMIMCATVN1_00101	Tyrosine-tRNA ligase	yrosine-tRNA synthetase [Edafosvirus sp.]	AYV78772	1.27262e-119	28583.AMAG_08524T0	Fungi	J	J	Tyrosyl-trna synthetase	K01866	YARS, tyrS; tyrosyl-tRNA synthetase [EC:6.1.1.1]	149
IMIMIMCATVN1_00102	hypothetical protein	predicted protein [Naegleria gruberi strain NEG-M] &gt;gb|EFC43697.1| predicted protein [Naegleria gruberi]	XP_002676441	1.10446e-11								7
IMIMIMCATVN1_00103	Leucine-rich repeat homologous superfamily domain-containing protein	hypothetical protein TSUD_166630 [Trifolium subterraneum]	GAU25980	3.88873e-06								4
IMIMIMCATVN1_00104	hypothetical protein	No hits found										1
IMIMIMCATVN1_00105	hypothetical protein	No hits found										3
IMIMIMCATVN1_00106	hypothetical protein	hypothetical protein Catovirus_1_402 [Catovirus CTV1]	ARF08352	1.40039e-07
IMIMIMCATVN1_00107	hypothetical protein	hypothetical protein Catovirus_1_402 [Catovirus CTV1]	ARF08352	3.84826e-16
IMIMIMCATVN1_00108	hypothetical protein	hypothetical protein Hyperionvirus3_174 [Hyperionvirus sp.]	AYV83028	1.13274e-12								1
IMIMIMCATVN1_00109	hypothetical protein	hypothetical protein Harvfovirus9_18 [Harvfovirus sp.]	AYV80888	2.02116e-21								12
IMIMIMCATVN1_00110	DNA/RNA non-specific endonuclease domain-containing protein	DNA/RNA endonuclease [Satyrvirus sp.]	AYV85349	1.0792e-40	1341181.FLJC2902T_00970	Flavobacterium	F	F	endonuclease	K01173	ENDOG; endonuclease G, mitochondrial	20
IMIMIMCATVN1_00111	Primase, C-terminal 2 domain; DNA primase, phage/plasmid doamin containing protein	DNA primase [Klosneuvirus KNV1]	ARF12594	0	693272.E3T5R5_CROVB	dsDNA viruses, no RNA stage	S	L	D5 N terminal like	K06919	K06919; putative DNA primase/helicase	32
IMIMIMCATVN1_00112	hypothetical protein	hypothetical protein Fadolivirus_1_739 [Fadolivirus 1]	QKF94197	7.14225e-06								2
IMIMIMCATVN1_00113	hypothetical protein	No hits found										3
IMIMIMCATVN1_00114	Transposase IS605, OrfB, C-terminal domain-containing protein	ransposase [Catovirus CTV1]	ARF08756	6.32693e-113	693272.E3T5C7_CROVB	dsDNA viruses, no RNA stage	S	X	Putative transposase DNA-binding domain	K07496	K07496; putative transposase	26
IMIMIMCATVN1_00115	SKP1/BTB/POZ homologous superfamily domain containingprotein	No hits found										2
IMIMIMCATVN1_00116	hypothetical protein	No hits found
IMIMIMCATVN1_00117	hypothetical protein	hypothetical protein CBC05_03295 [Crocinitomicaceae bacterium TMED45]	OUU18118	4.27042e-16	1474867.A0A076FMG9_9PHYC	dsDNA viruses, no RNA stage
IMIMIMCATVN1_00118	hypothetical protein	hypothetical protein Catovirus_1_830 [Catovirus CTV1]	ARF08780	4.06813e-13								2
IMIMIMCATVN1_00119	NUDIX hydrolase-like homologous superfamily domain-containing protein	hypothetical protein Catovirus_1_413 [Catovirus CTV1]	ARF08363	8.54803e-49								3
IMIMIMCATVN1_00120	hypothetical protein	hypothetical protein Catovirus_1_210 [Catovirus CTV1]	ARF08160	2.48738e-26								2
IMIMIMCATVN1_00121	DUF4116 containing protein	DUF4116 domain-containing protein [Candidatus Lokiarchaeota archaeon]	NVM36312	1.3104e-102								12
IMIMIMCATVN1_00122	hypothetical protein	GNAT family N-acetyltransferase [Tupanvirus soda lake]	QKU34884	8.50429e-26
IMIMIMCATVN1_00123	Alkaline-phosphatase-like, core domain homologoussuperfamily domain-containing protein	sulfatase [Catovirus CTV1]	ARF08611	0	406124.ACPC01000046_gene2352	Bacillus	P	P	Protein of unknown function (DUF229)			184
IMIMIMCATVN1_00124	putative Zinc-ribbon domain-containing protein	Restriction endonuclease [Pacmanvirus A23] &gt;emb|SIP85904.1| Restriction endonuclease [Pacmanvirus A23]	YP_009361538	4.03426e-117	694581.D2XAP5_GBMV	dsDNA viruses, no RNA stage		L				8
IMIMIMCATVN1_00125	hypothetical protein	hypothetical protein Harvfovirus19_15 [Harvfovirus sp.]	AYV81170	1.36195e-07								1
IMIMIMCATVN1_00126	DNA primase/polymerase, bifunctional, N-terminaldomain/Primase, C-terminal 2 domain/Bacteriophage/plasmid primase, P4, C-terminal domain/Helicase, superfamily 3, DNA virus domain-containing protein	DNA primase [Klosneuvirus KNV1]	ARF12594	1.00189e-84	693272.E3T5R5_CROVB	dsDNA viruses, no RNA stage	S	LK	D5 N terminal like	K06919	K06919; putative DNA primase/helicase	18
IMIMIMCATVN1_00127	hypothetical protein	hypothetical protein Catovirus_1_2 [Catovirus CTV1]	ARF07952	8.698e-13								2
IMIMIMCATVN1_00128	Phospholipase A2 domain superfamily domain-containing protein	hypothetical protein BNJ_00349 [Kaumoebavirus] &gt;gb|ARA72169.1| hypothetical protein BNJ_00349 [Kaumoebavirus]	YP_009352749	2.31263e-23				I
IMIMIMCATVN1_00129	hypothetical protein	No hits found										1
IMIMIMCATVN1_00130	hypothetical protein	No hits found										2
IMIMIMCATVN1_00131	hypothetical protein	No hits found										2
IMIMIMCATVN1_00132	Pyridoxal phosphate-dependent transferase, majordomain-containing protein	cystathionine gamma-synthase [Terrestrivirus sp.]	AYV75449	4.31592e-33	5786.XP_003287245.1	Amoebozoa	E	E	Cys/Met metabolism PLP-dependent enzyme	K10764	metZ; O-succinylhomoserine sulfhydrylase [EC:2.5.1.-]	12
IMIMIMCATVN1_00133	Leucine-rich repeat domain-containing protein	hypothetical protein Catovirus_1_459 [Catovirus CTV1]	ARF08409	1.05757e-57						K10280	FBXL14; F-box and leucine-rich repeat protein 14	26
IMIMIMCATVN1_00134	Leucine-rich repeat homologous superfamily domain-containing protein	hypothetical protein Catovirus_1_61 [Catovirus CTV1]	ARF08011	1.8127e-78						K10280	FBXL14; F-box and leucine-rich repeat protein 14	33
IMIMIMCATVN1_00135	Leucine-rich repeat homologous superfamily domain-containing protein	hypothetical protein Catovirus_1_456 [Catovirus CTV1]	ARF08406	2.52334e-35
IMIMIMCATVN1_00136	Leucine-rich repeat homologous superfamily domain-containing protein	hypothetical protein Catovirus_1_618 [Catovirus CTV1]	ARF08568	9.03906e-62
IMIMIMCATVN1_00137	RNI-like superfamily protein	No hits found										1
IMIMIMCATVN1_00138	hypothetical protein	hypothetical protein CBC05_03295 [Crocinitomicaceae bacterium TMED45]	OUU18118	1.30468e-13	1474867.A0A076FMG9_9PHYC	dsDNA viruses, no RNA stage						1
IMIMIMCATVN1_00139	hypothetical protein	No hits found										2
IMIMIMCATVN1_00140	Ankyrin repeat domain-containing protein	ankyrin repeat protein [Catovirus CTV1]	ARF08069	4.93868e-172								17
IMIMIMCATVN1_00141	Mitochondrial chaperone BCS1	bifunctional AAA family ATPase chaperone/translocase BCS1 [Hyperionvirus sp.]	AYV82662	2.09311e-112	588596.U9SGX7	Fungi	O	O	Belongs to the AAA ATPase family
IMIMIMCATVN1_00142	Leucine-rich repeat homologous superfamily domain-containing protein	hypothetical protein Catovirus_1_459 [Catovirus CTV1]	ARF08409	8.0952e-44						K10280	FBXL14; F-box and leucine-rich repeat protein 14	31
IMIMIMCATVN1_00143	hypothetical protein	No hits found
IMIMIMCATVN1_00144	hypothetical protein	hypothetical protein Catovirus_1_217 [Catovirus CTV1]	ARF08167	3.32272e-12								1
IMIMIMCATVN1_00145	Pectin lyase fold/virulence factor homologous superfamily domain-containing protein	putative pectin lyase [Fadolivirus 1]	QKF94657	3.81069e-29				H
IMIMIMCATVN1_00146	hypothetical protein	No hits found										5
IMIMIMCATVN1_00147	P-loop containing nucleoside triphosphate hydrolase domain-containing protein	hypothetical protein Catovirus_1_104 [Catovirus CTV1]	ARF08054	0	938080.F2Y0M9_9VIRU	Viruses	S	LK	Virulence-associated protein E			4
IMIMIMCATVN1_00148	hypothetical protein	hypothetical protein Catovirus_1_512 [Catovirus CTV1]	ARF08462	2.62788e-35								2
IMIMIMCATVN1_00149	Alanine-tRNA ligase	alanyl-tRNA synthetase [Harvfovirus sp.]	AYV81907	5.89517e-149	653948.CCA14233	Eukaryota	J	J	alanyl-tRNA aminoacylation	K01872	AARS, alaS; alanyl-tRNA synthetase [EC:6.1.1.7]	88
IMIMIMCATVN1_00150	Collagen triple helix repeat containing protein	collagen-like protein [Rhodococcus qingshengii] &gt;gb|TDL75475.1| collagen-like protein [Rhodococcus qingshengii]	WP_133367893	1.53662e-131	357809.Cphy_1694	Lachnoclostridium	K	K	Collagen triple helix repeat (20 copies)			29
IMIMIMCATVN1_00151	DUF4419-containing protein	protein of unknown function DUF4419 [Catovirus CTV1]	ARF08156	4.38337e-49	5911.EAR92213	Ciliophora	S		Domain of unknown function (DUF4419)			16
IMIMIMCATVN1_00152	hypothetical protein	No hits found										1
IMIMIMCATVN1_00153	BRO N-terminal domain-containing protein	hypothetical protein LBA_00945 [Megavirus lba]	AGD92863	1.29492e-124	6087.XP_004208941.1	Eukaryota						12
IMIMIMCATVN1_00154	hypothetical protein	No hits found
IMIMIMCATVN1_00155	Zinc finger, RING/FYVE/PHD-type homologous superfamily domain-containing protein	hypothetical protein Hyperionvirus18_20 [Hyperionvirus sp.]	AYV84144	5.28446e-34								2
IMIMIMCATVN1_00156	DUF5868 contining-protein	hypothetical protein [Moumouvirus maliensis]	QGR53593	1.37905e-12
IMIMIMCATVN1_00157	hypothetical protein	No hits found										2
IMIMIMCATVN1_00158	hypothetical protein	superfamily II helicase [Klosneuvirus KNV1]	ARF12662	1.16305e-17				LK				3
IMIMIMCATVN1_00159	Bacteriophage T5, Orf172 DNA-binding domain-containing protein	hypothetical protein Hyperionvirus15_5 [Hyperionvirus sp.]	AYV83967	2.09912e-19				LK				3
IMIMIMCATVN1_00160	hypothetical protein	No hits found
IMIMIMCATVN1_00161	hypothetical protein	hypothetical protein Catovirus_1_79 [Catovirus CTV1]	ARF08029	1.0188e-23								2
IMIMIMCATVN1_00162	hypothetical protein	No hits found										1
IMIMIMCATVN1_00163	hypothetical protein	No hits found										3
IMIMIMCATVN1_00164	DUF4326 containing protein	hypothetical protein BMW23_0710 [Bodo saltans virus]	ATZ80756	1.18644e-41	1162295.I1TR85_9CAUD	Myoviridae	S		hydroxymethylglutaryl-CoA reductase (NADPH) activity			22
IMIMIMCATVN1_00165	Zinc finger, RING/FYVE/PHD-type homologous superfamily domain-containing protein	hypothetical protein Hyperionvirus18_20 [Hyperionvirus sp.]	AYV84144	3.44255e-47								2
IMIMIMCATVN1_00166	SKP1/BTB/POZ homologous superfamily domain-containingprotein	No hits found
IMIMIMCATVN1_00167	hypothetical protein	No hits found										2
IMIMIMCATVN1_00168	hypothetical protein	No hits found
IMIMIMCATVN1_00169	hypothetical protein	hypothetical protein NAEGRDRAFT_78015 [Naegleria gruberi strain NEG-M] &gt;gb|EFC49486.1| hypothetical protein NAEGRDRAFT_78015 [Naegleria gruberi]	XP_002682230	1.55674e-13								3
IMIMIMCATVN1_00170	hypothetical protein	hypothetical protein lvs_L802 [Acanthamoeba polyphaga lentillevirus]	EJN40527	3.16154e-21								2
IMIMIMCATVN1_00171	DUF5846 containing protein	hypothetical protein Klosneuvirus_4_137 [Klosneuvirus KNV1]	ARF12322	8.00382e-17								4
IMIMIMCATVN1_00172	RGS domain and START-like domain-containing protein	G protein signaling regulator [Naegleria gruberi strain NEG-M] &gt;gb|EFC42540.1| G protein signaling regulator [Naegleria gruberi]	XP_002675284	2.32899e-54	5762.XP_002671667.1	Eukaryota	S		positive regulation of GTPase activity
IMIMIMCATVN1_00173	hypothetical protein	No hits found
IMIMIMCATVN1_00174	hypothetical protein	No hits found										2
IMIMIMCATVN1_00175	hypothetical protein	No hits found										1
IMIMIMCATVN1_00176	hypothetical protein	No hits found										1
IMIMIMCATVN1_00177	SKP1/BTB/POZ homologous superfamily domain-containingprotein	No hits found
IMIMIMCATVN1_00178	hypothetical protein	hypothetical protein FDP41_006160 [Naegleria fowleri]	KAF0974686	4.76383e-22								4
IMIMIMCATVN1_00179	hypothetical protein	No hits found										2
IMIMIMCATVN1_00180	hypothetical protein	hypothetical protein Fadolivirus_1_1134 [Fadolivirus 1]	QKF94592	6.74272e-49
IMIMIMCATVN1_00181	hypothetical protein	No hits found										3
IMIMIMCATVN1_00182	ATP-grasp fold domain containing protein	ATP-grasp domain protein [Catovirus CTV1]	ARF08255	2.75804e-57	387093.SUN_1385	Proteobacteria	S		Pfam ATP-grasp domain			5
IMIMIMCATVN1_00183	Mitochondrial chaperone BCS1	AAA family ATPase [Catovirus CTV1]	ARF09061	0	78898.MVEG_01267T0	Fungi incertae sedis	O	O	BCS1 N terminal	K08900	BCS1; mitochondrial chaperone BCS1	20
IMIMIMCATVN1_00184	hypothetical protein	No hits found										1
IMIMIMCATVN1_00185	hypothetical protein	No hits found										2
IMIMIMCATVN1_00186	hypothetical protein	putative orfan [Tupanvirus soda lake]	QKU35701	2.65964e-09								1
IMIMIMCATVN1_00187	F-box/Leucine-rich repeat homologous superfamilydomain-containing protein	hypothetical protein Catovirus_1_545 [Catovirus CTV1]	ARF08495	3.10853e-36
IMIMIMCATVN1_00188	hypothetical protein	No hits found										2
IMIMIMCATVN1_00189	hypothetical protein	hypothetical protein Klosneuvirus_4_107 [Klosneuvirus KNV1]	ARF12292	7.68133e-09								2
IMIMIMCATVN1_00190	Primase	DNA primase [Klosneuvirus KNV1]	ARF12594	0	693272.E3T5R5_CROVB	dsDNA viruses, no RNA stage	S	L	D5 N terminal like	K06919	K06919; putative DNA primase/helicase	32
IMIMIMCATVN1_00191	hypothetical protein	No hits found										4
IMIMIMCATVN1_00192	hypothetical protein	No hits found										2
IMIMIMCATVN1_00193	hypothetical protein	hypothetical protein Catovirus_1_27 [Catovirus CTV1]	ARF07977	3.58657e-41								1
IMIMIMCATVN1_00194	Leucine-rich repeat domain-containing protein	hypothetical protein Catovirus_1_560 [Catovirus CTV1]	ARF08510	2.37478e-39
IMIMIMCATVN1_00195	Leucine-rich repeat homologous superfamily domain-containing protein	hypothetical protein Catovirus_1_829 [Catovirus CTV1]	ARF08779	3.7794e-75								12
IMIMIMCATVN1_00196	hypothetical protein	No hits found
IMIMIMCATVN1_00197	Ankyrin repeat domain-containing protein	Ankyrin repeat-containing protein [Cedratvirus Zaza IHUMI]	SPN79791	2.05434e-29								11
IMIMIMCATVN1_00198	Phytanoyl-CoA dioxygenase	phytanoyl-CoA dioxygenase [Fadolivirus 1]	QKF94656	2.62292e-81	44689.DDB0219330	Amoebozoa	S	I	C-terminal to LisH motif.			26
IMIMIMCATVN1_00199	P-loop containing nucleoside triphosphate hydrolase homologous superfamily/Glycosyl transferase CAP10 domain-containing protein	putative tyrosine protein kinase [Anopheles minimus irodovirus] &gt;gb|AHL67534.1| putative tyrosine protein kinase [Anopheles minimus irodovirus]	YP_009021118	4.0711e-42	1465751.W8QF03_9VIRU	dsDNA viruses, no RNA stage	S		Glycosyl transferase family 90			19
IMIMIMCATVN1_00200	SKP1/BTB/POZ homologous superfamily domain-containingprotein	hypothetical protein Catovirus_1_622 [Catovirus CTV1]	ARF08572	2.51375e-14
IMIMIMCATVN1_00201	hypothetical protein	putative ORFan [Tupanvirus deep ocean]	QKU34379	1.82191e-26
IMIMIMCATVN1_00202	Kelch-type beta propeller homologous superfamilydomain-containing protein	hypothetical protein FDP41_004080 [Naegleria fowleri]	KAF0976785	2.02608e-22	160860.XP_007339626.1	Agaricomycetes incertae sedis	S	G	Kelch motif			9
IMIMIMCATVN1_00203	hypothetical protein	No hits found										4
IMIMIMCATVN1_00204	hypothetical protein	No hits found										2
IMIMIMCATVN1_00205	hypothetical protein	No hits found										2
IMIMIMCATVN1_00206	Alpha-ketoglutarate-dependent dioxygenase AlkB-like homologous superfamily domain-containing protein	2OG-Fe(II) oxygenase superfamily protein [Marseillevirus LCMAC103]	QBK86915	6.74076e-45	5932.XP_004037086.1	Ciliophora	Q	Q	dioxygenase activity	K10770	ALKBH8, TRM9; alkylated DNA repair protein alkB homolog 8 [EC:1.14.11.- 2.1.1.229]	22
IMIMIMCATVN1_00207	hypothetical protein	No hits found										2
IMIMIMCATVN1_00208	hypothetical protein	No hits found										5
IMIMIMCATVN1_00209	Tricorn protease domain 2 superfamily-containingprotein	hypothetical protein Catovirus_1_668 [Catovirus CTV1]	ARF08618	5.01705e-61								17
IMIMIMCATVN1_00210	Protein kinase-like domain homologous superfamilydomain-containing protein	protein tyrosine kinase [Marseillevirus LCMAC101]	QBK85418	2.47419e-42
IMIMIMCATVN1_00211	hypothetical protein	No hits found										2
IMIMIMCATVN1_00212	Photolyase PhrB-like protein	oxyribodipyrimidine photolyase-related protein [Catovirus CTV1]	ARF08228	0	693272.E3T4R9_CROVB	dsDNA viruses, no RNA stage	S	L	lyase activity	K06876	K06876; deoxyribodipyrimidine photolyase-related protein	256
IMIMIMCATVN1_00213	DUF5868-containing protein	hypothetical protein mc_5 [Moumouvirus australiensis] &gt;gb|AVL94401.1| hypothetical protein mc_14 [Moumouvirus australiensis]	AVL94392	1.3812e-14
IMIMIMCATVN1_00214	Chaperone J-domain homologous superfamily domain-containingprotein	DnaJ chaperone protein [Fadolivirus 1]	QKF93764	1.96602e-06				O
IMIMIMCATVN1_00215	hypothetical protein	No hits found
IMIMIMCATVN1_00216	hypothetical protein	No hits found										1
IMIMIMCATVN1_00217	Tetratricopeptide-like helical homologous superfamily domain-containing protein	No hits found
IMIMIMCATVN1_00218	hypothetical protein	No hits found										1
IMIMIMCATVN1_00219	Metalloenzyme, LuxS/M16 peptidase-like homologoussuperfamily domain-containing protein	hypothetical protein SPPG_07150 [Spizellomyces punctatus DAOM BR117] &gt;gb|KNC97687.1| hypothetical protein SPPG_07150 [Spizellomyces punctatus DAOM BR117]	XP_016605727	6.62781e-112	109760.SPPG_07150T0	Fungi	O	O	Belongs to the peptidase M16 family	K01408	IDE, ide; insulysin [EC:3.4.24.56]	220
IMIMIMCATVN1_00220	hypothetical protein	No hits found										3
IMIMIMCATVN1_00221	hypothetical protein	No hits found
IMIMIMCATVN1_00222	RGS/Sterile alpha motif/pointed homologous superfamily domain-containing protein	No hits found
IMIMIMCATVN1_00223	hypothetical protein	No hits found										3
IMIMIMCATVN1_00224	hypothetical protein	No hits found										2
IMIMIMCATVN1_00225	DUF4241 containing protein	hypothetical protein Terrestrivirus1_125 [Terrestrivirus sp.]	AYV75251	1.18631e-30
IMIMIMCATVN1_00226	hypothetical protein	F-box domain-containing protein [Brazilian cedratvirus IHUMI]	SPN79180	7.25533e-14								3
IMIMIMCATVN1_00227	von Willebrand factor A-like homologous superfamily domain-containing protein	hypothetical protein Edafosvirus57_2, partial [Edafosvirus sp.]	AYV78949	1.38025e-148	212035.YL611_MIMIV	dsDNA viruses, no RNA stage						2
IMIMIMCATVN1_00228	hypothetical protein	No hits found										1
IMIMIMCATVN1_00229	Target SNARE coiled-coil homology domain containing protein	syntaxin-17 [Naegleria fowleri] &gt;gb|KAF0979564.1| hypothetical protein FDP41_001428 [Naegleria fowleri]	AVP49995	2.53608e-29				U
IMIMIMCATVN1_00230	hypothetical protein	No hits found										3
IMIMIMCATVN1_00231	hypothetical protein	No hits found										1
IMIMIMCATVN1_00232	hypothetical protein	No hits found										2
IMIMIMCATVN1_00233	SinI-like, DNA-binding domain/Resolvase-like, N-terminal catalytichomologous superfamily domain-containing protein	resolvase [Klosneuvirus KNV1]	ARF12318	1.69978e-77	212035.YL103_MIMIV	dsDNA viruses, no RNA stage	S		recombinase activity	K07450	K07450; putative resolvase	77
IMIMIMCATVN1_00234	Transposase, putative, helix-turn-helix domain-containing protein	hypothetical protein [Proteobacteria bacterium]	NBP03882	1.20467e-97	212035.YR104_MIMIV	dsDNA viruses, no RNA stage	S		Putative transposase DNA-binding domain	K07496	K07496; putative transposase	28
IMIMIMCATVN1_00235	hypothetical protein	No hits found										2
IMIMIMCATVN1_00236	hypothetical protein	No hits found
IMIMIMCATVN1_00237	Small GTPase	GTPase Ypt3 [Schizosaccharomyces pombe] &gt;sp|P17610.1| RecName: Full=GTP-binding protein ypt3; AltName: Full=RAB [Schizosaccharomyces pombe 972h-] &gt;emb|CAA36320.1| ypt3 [Schizosaccharomyces pombe] &gt;emb|CAA36946.1| unnamed protein product [Schizosaccharomyces pombe] &gt;emb|CAA92383.1| GTPase Ypt3 [Schizosaccharomyces pombe]	NP_001342809	6.62188e-70	4896.SPAC18G6.03.1	Taphrinomycotina	U	U	Rab subfamily of small GTPases	K07904	RAB11A; Ras-related protein Rab-11A	147
IMIMIMCATVN1_00238	hypothetical protein	putative ORFan [Tupanvirus deep ocean]	QKU34420	5.35969e-56
IMIMIMCATVN1_00239	hypothetical protein	hypothetical protein BMW23_0204 [Bodo saltans virus]	ATZ80262	1.15425e-13								3
IMIMIMCATVN1_00240	'SKP1/BTB/POZ homologous superfamily domain-containing protein	No hits found										1
IMIMIMCATVN1_00241	hypothetical protein	No hits found										3
IMIMIMCATVN1_00242	hypothetical protein	hypothetical protein Catovirus_2_286 [Catovirus CTV1]	ARF09337	8.4944e-13								2
IMIMIMCATVN1_00243	hypothetical protein	No hits found										2
IMIMIMCATVN1_00244	Cysteine-tRNA ligase	cysteinyl-tRNA synthetase [Catovirus CTV1]	ARF08792	0	5825.PCHAS_121430	Haemosporida	J	J	tRNA synthetases class I (C) catalytic domain	K01883	CARS, cysS; cysteinyl-tRNA synthetase [EC:6.1.1.16]	132
IMIMIMCATVN1_00245	hypothetical protein	No hits found										2
IMIMIMCATVN1_00246	Primase	putative helicase [Tetrabaena socialis]	PNH07007	3.34728e-39	212035.YL207_MIMIV	dsDNA viruses, no RNA stage	S	L	D5 N terminal like
IMIMIMCATVN1_00247	hypothetical protein	No hits found										4
IMIMIMCATVN1_00248	SGNH hydrolase homologous superfamily domain-containingprotein	SGNH hydrolase [Wolfiporia cocos MD-104 SS10]	PCH38484	8.10693e-23	588596.U9UIF1	Fungi	I	I	gdsl lipase acylhydrolase family protein	K23978	IAH1; isoamyl acetate esterase [EC:3.1.1.112]	58
IMIMIMCATVN1_00249	hypothetical protein	No hits found										1
IMIMIMCATVN1_00250	hypothetical protein	hypothetical protein Terrestrivirus1_37 [Terrestrivirus sp.]	AYV75163	2.04863e-91								2
IMIMIMCATVN1_00251	Tetratricopeptide-like helical/von Willebrand factor A-like homologous superfamily domain-containing protein	vWA-like protein [Terrestrivirus sp.]	AYV75164	1.11047e-159	5888.CAK61368	Ciliophora						5
IMIMIMCATVN1_00252	hypothetical protein	No hits found										1
IMIMIMCATVN1_00253	Synaptobrevin	synaptobrevin [Thecamonas trahens ATCC 50062] &gt;gb|KNC53195.1| synaptobrevin [Thecamonas trahens ATCC 50062]	XP_013754666	2.02604e-09				U
IMIMIMCATVN1_00254	hypothetical protein	hypothetical protein [Powai lake megavirus]	ANB50880	1.94082e-48	198094.BA_2275	Bacteria	O	O	belongs to the thioredoxin family			11
IMIMIMCATVN1_00255	hypothetical protein	hypothetical protein Catovirus_1_471 [Catovirus CTV1]	ARF08421	8.01386e-09
IMIMIMCATVN1_00256	hypothetical protein	No hits found
IMIMIMCATVN1_00257	hypothetical protein	NH endonuclease [Catovirus CTV1]	ARF07974	9.13003e-26				XL				5
IMIMIMCATVN1_00258	Histidine-tRNA ligase	stidine-tRNA synthetase [Orpheovirus IHUMI-LCC2] &gt;emb|SNW62698.1| Histidine-tRNA synthetase [Orpheovirus IHUMI-LCC2]	YP_009449000	2.68014e-165	2903.EOD19932	Eukaryota	J	J	Histidyl-trna synthetase	K01892	HARS, hisS; histidyl-tRNA synthetase [EC:6.1.1.21]	197
IMIMIMCATVN1_00259	hypothetical protein	No hits found
IMIMIMCATVN1_00260	hypothetical protein	No hits found										3
IMIMIMCATVN1_00261	hypothetical protein	No hits found										2
IMIMIMCATVN1_00262	hypothetical protein	No hits found										1
IMIMIMCATVN1_00263	Nucleotide-diphospho-sugar transferases homologous superfamily domain-containing protein	hypothetical protein DRP65_02610 [Planctomycetes bacterium]	RKY11996	1.0489e-145	1123508.JH636441_gene3518	Planctomycetes	S	GO	Glycosyltransferase like family 2			9
IMIMIMCATVN1_00264	NAD(P)-binding homologous superfamily/RmlC-like jelly roll fold homologoussuperfamily domain-containing protein	NAD-dependent epimerase/dehydratase family protein [Hyperionvirus sp.]	AYV83498	4.71525e-112	1123009.AUID01000003_gene1858	unclassified Clostridiales	GM	GM	NAD dependent epimerase/dehydratase family	K19068	wbjC; UDP-2-acetamido-2,6-beta-L-arabino-hexul-4-ose reductase [EC:1.1.1.367]	43
IMIMIMCATVN1_00265	hypothetical protein	No hits found
IMIMIMCATVN1_00266	Nucleotide-diphospho-sugar transferases homologous superfamily domain-containing protein	glycosyltransferase [Catovirus CTV1]	ARF08715	4.42199e-111	1396418.BATQ01000176_gene2681	Bacteria	V	V	Glycosyl transferase, family 2			8
IMIMIMCATVN1_00267	hypothetical protein	SH3 domain-containing protein C23A1.17 [Folsomia candida] &gt;gb|OXA61811.1| Proline-rich protein 1 [Folsomia candida]	XP_021960411	1.43019e-46								5
IMIMIMCATVN1_00268	hypothetical protein	ankyrin repeat protein [Klosneuvirus KNV1]	ARF11977	0	5762.XP_002682397.1	Eukaryota	S		von Willebrand factor (vWF) type A domain	K10380	ANK; ankyrin	15
IMIMIMCATVN1_00269	hypothetical protein	No hits found
IMIMIMCATVN1_00270	hypothetical protein	predicted protein [Naegleria gruberi strain NEG-M] &gt;gb|EFC41463.1| predicted protein [Naegleria gruberi]	XP_002674207	4.21848e-25	33035.JPJF01000016_gene3857	Blautia	T	T	diguanylate cyclase			6
IMIMIMCATVN1_00271	hypothetical protein	No hits found										2
IMIMIMCATVN1_00272	hypothetical protein	No hits found
IMIMIMCATVN1_00273	Zinc finger, RING-type domain-containing protein	zinc finger RING/FYVE/PHD-type protein [Fadolivirus 1]	QKF93718	5.83643e-32
IMIMIMCATVN1_00274	hypothetical protein	No hits found										1
IMIMIMCATVN1_00275	DUF5847 containing protein	hypothetical protein Edafosvirus26_10 [Edafosvirus sp.]	AYV78708	7.41627e-51								2
IMIMIMCATVN1_00276	hypothetical protein	No hits found										5
IMIMIMCATVN1_00277	hypothetical protein	hypothetical protein FDP41_009244 [Naegleria fowleri]	KAF0972341	1.1004e-28								2
IMIMIMCATVN1_00278	hypothetical protein	No hits found
IMIMIMCATVN1_00279	hypothetical protein	hypothetical protein Catovirus_1_791 [Catovirus CTV1]	ARF08741	5.6307e-32	44689.DDB0169312	Eukaryota						4
IMIMIMCATVN1_00280	CYTH-like homologous superfamily domain-containingprotein	hypothetical protein Terrestrivirus2_145 [Terrestrivirus sp.]	AYV75637	6.33512e-31	877424.ATWC01000005_gene3	unclassified Lachnospiraceae	S		CYTH	K01768	E4.6.1.1; adenylate cyclase [EC:4.6.1.1]	12
IMIMIMCATVN1_00281	hypothetical protein	protein kinase [Pithovirus LCPAC302]	QBK91611	5.86285e-67				O
IMIMIMCATVN1_00282	Ubiquitin-conjugating enzyme/RWD-like homologoussuperfamily domain-containing protein	ubiquitin-conjugating enzyme E2 [Fadolivirus 1]	QKF94725	0	44689.DDB0266591	Amoebozoa	O	O	Belongs to the ubiquitin-conjugating enzyme family			68
IMIMIMCATVN1_00283	Methionine--tRNA ligase	methionyl-tRNA synthetase [Catovirus CTV1]	ARF08189	0	5827.XP_004221507.1	Haemosporida	J	J	Belongs to the class-I aminoacyl-tRNA synthetase family	K01874	MARS, metG; methionyl-tRNA synthetase [EC:6.1.1.10]	137
IMIMIMCATVN1_00284	DUF5846 containing protein	hypothetical protein Klosneuvirus_4_137 [Klosneuvirus KNV1]	ARF12322	5.88779e-37								2
IMIMIMCATVN1_00285	hypothetical protein	hypothetical protein Terrestrivirus3_152 [Terrestrivirus sp.]	AYV75883	3.36364e-17								9
IMIMIMCATVN1_00286	SKP1/BTB/POZ homologous superfamily domain-containingprotein	No hits found
IMIMIMCATVN1_00287	Transposase	putative transposase [Yasminevirus sp. GU-2018]	VBB18971	2.0667e-77	56110.Oscil6304_1271	Oscillatoriales	L	X	Putative transposase DNA-binding domain	K07496	K07496; putative transposase	29
IMIMIMCATVN1_00288	Resolvase, N-terminal catalytic domain-containing protein	hypothetical protein LBA_00113 [Megavirus lba]	AGD92035	3.195e-64	65093.PCC7418_1403	Cyanobacteria	L	X	ISSoc2, resolvase	K07450	K07450; putative resolvase	88
IMIMIMCATVN1_00289	hypothetical protein	hypothetical protein [Ignavibacteria bacterium]	FO53340	4.55225e-11								3
IMIMIMCATVN1_00290	Bacteriophage T5, Orf172 DNA-binding containing protein	hypothetical protein Homavirus6_7 [Homavirus sp.]	AYV82086	2.83423e-36				LK				6
IMIMIMCATVN1_00291	P-loop containing nucleoside triphosphate hydrolase superfamily domain-containing protein	putative low complexity protein [Hokovirus HKV1]	ARF10141	1.40338e-51	212035.YR001_MIMIV	dsDNA viruses, no RNA stage	L	L	Origin of replication binding protein			6
IMIMIMCATVN1_00292	hypothetical protein	hypothetical protein Homavirus50_4 [Homavirus sp.]	AYV82417	5.88794e-10								1
IMIMIMCATVN1_00293	Alpha-ketoglutarate-dependent dioxygenase AlkB-like homologous superfamily domain-containing protein	hypothetical protein Catovirus_1_443 [Catovirus CTV1]	ARF08393	2.04976e-104	6087.XP_004205629.1	Eukaryota						34
IMIMIMCATVN1_00294	hypothetical protein	No hits found
IMIMIMCATVN1_00295	Ribonuclease H homologous superfamily domain-containingprotein	xonuclease [Catovirus CTV1]	ARF08219	1.76047e-77	159087.Daro_1014	Betaproteobacteria	L	LK	Exonuclease			20
IMIMIMCATVN1_00296	Capsular polysaccharide synthesis protein	TDP-6-deoxy-L-lyxo-4-hexulose reductase [Fadolivirus 1]	QKF93572	5.13643e-46	1123508.JH636441_gene3518	Planctomycetes	S	G	Glycosyltransferase like family 2			4
IMIMIMCATVN1_00297	dTDP-4-dehydrorhamnose reductase	TDP-6-deoxy-L-lyxo-4-hexulose reductase [Fadolivirus 1]	QKF93572	1.23735e-78	1191523.MROS_2180	Bacteria	M	M	dTDP-4-dehydrorhamnose reductase activity	K00067	rfbD, rmlD; dTDP-4-dehydrorhamnose reductase [EC:1.1.1.133]	91
IMIMIMCATVN1_00298	Capsular polysaccharide synthesis protein	putative glycosyltransferase [Moumouvirus australiensis]	AVL94854	9.33746e-71	1396418.BATQ01000176_gene2681	Bacteria	V	V	Glycosyl transferase, family 2			6
IMIMIMCATVN1_00299	hypothetical protein	hypothetical protein Catovirus_2_166 [Catovirus CTV1]	ARF09217	6.38967e-27								2
IMIMIMCATVN1_00300	Pleckstrin homology/PAS/RGS domain-containing protein	regulator of G protein signaling domain [Catovirus CTV1]	ARF08640	2.11899e-119
IMIMIMCATVN1_00301	hypothetical protein	hypothetical protein Catovirus_1_352 [Catovirus CTV1]	ARF08302	1.55679e-104								4
IMIMIMCATVN1_00302	NAD(P)-binding homologous superfamily domain-containing protein	UDP-N-acetylglucosamine 4,6-dehydratase [Catovirus CTV1]	ARF08716	0	720554.Clocl_1020	Ruminococcaceae	M	M	Polysaccharide biosynthesis protein	K15894	pseB, wbjB; UDP-N-acetylglucosamine 4,6-dehydratase/5-epimerase [EC:4.2.1.115 5.1.3.-]	120
IMIMIMCATVN1_00303	UDP-N-acetylglucosamine 2-epimerase WecB-like protein	UDP-N-acetylglucosamine 2-epimerase [Catovirus CTV1]	ARF08709	0	469616.FMAG_01022	Fusobacteria	G	G	UDP-N-acetylglucosamine 2-epimerase	K24258	wbjD; UDP-N-acetyl-L-fucosamine synthase [EC:5.1.3.28]	273
IMIMIMCATVN1_00304	hypothetical protein	hypothetical protein [Tupanvirus deep ocean]	QKU34133	1.78615e-62	159749.K0S4H3	Bacillariophyta						9
IMIMIMCATVN1_00305	Cyclophilin-like homologous superfamily domain-containing protein	cyclophilin ABH-like protein [Bodo saltans virus]	ATZ80220	7.63878e-75	5480.G8BEI0	Debaryomycetaceae	O	O	Peptidyl-prolyl cis-trans isomerase
IMIMIMCATVN1_00306	hypothetical protein	No hits found										3
IMIMIMCATVN1_00307	hypothetical protein	hypothetical protein Klosneuvirus_4_128 [Klosneuvirus KNV1]	ARF12313	5.07761e-19								2
IMIMIMCATVN1_00308	Leucine-rich repeat homologous superfamily domain-containing protein	leucine-rich repeat domain-containing protein [Leptospira santarosai]	WP_061207402	1.36842e-36								6
IMIMIMCATVN1_00309	hypothetical protein	No hits found										2
IMIMIMCATVN1_00310	hypothetical protein	No hits found										3
IMIMIMCATVN1_00311	60kDa SS-A/Ro ribonucleoprotein	TROVE domain-containing protein [Fadolivirus 1]	QKF94358	4.55353e-152	1084719.G3MAT0_9CAUD	Caudovirales	S	A	TROVE domain	K11089	TROVE2, SSA2; 60 kDa SS-A/Ro ribonucleoprotein	53
IMIMIMCATVN1_00312	Proline-tRNA ligase, class IIa, archaeal-type	prolyl-tRNA synthetase [Catovirus CTV1]	ARF08841	0	5478.XP_444855.1	Saccharomycetaceae	J	J	Saccharomyces cerevisiae YHR020W	K01881	PARS, proS; prolyl-tRNA synthetase [EC:6.1.1.15]	67
IMIMIMCATVN1_00313	hypothetical protein	hypothetical protein Catovirus_1_364 [Catovirus CTV1]	ARF08314	3.97736e-45								2
IMIMIMCATVN1_00314	hypothetical protein	No hits found										2
IMIMIMCATVN1_00315	hypothetical protein	putative orfan [Tupanvirus soda lake]	QKU35701	2.74541e-10
IMIMIMCATVN1_00316	Kelch-type beta propeller homologous superfamilydomain-containing protein	No hits found										2
IMIMIMCATVN1_00317	Kelch-type beta propeller homologous superfamilydomain-containing protein	hypothetical protein FRACYDRAFT_205433 [Fragilariopsis cylindrus CCMP1102]	OEU22699	9.02629e-11	5911.EAS03639	Ciliophora	S	DZ	BTB/POZ domain
IMIMIMCATVN1_00318	hypothetical protein	No hits found										3
IMIMIMCATVN1_00319	hypothetical protein	No hits found
IMIMIMCATVN1_00320	hypothetical protein	No hits found										3
IMIMIMCATVN1_00321	Metallo-dependent phosphatase-like/P-loop containing nucleoside triphosphate hydrolase superfamily domain-containing protein	putative DNA repair protein [Edafosvirus sp.]	AYV78804	9.80002e-120	212035.YR555_MIMIV	dsDNA viruses, no RNA stage	S		bis(5'-nucleosyl)-tetraphosphatase (symmetrical) activity
IMIMIMCATVN1_00322	hypothetical protein	hypothetical protein [Mimivirus sp. SH]	AZL89188	2.28038e-54
IMIMIMCATVN1_00323	hypothetical protein	No hits found										1
IMIMIMCATVN1_00324	hypothetical protein	No hits found
IMIMIMCATVN1_00325	hypothetical protein	No hits found
IMIMIMCATVN1_00326	hypothetical protein	hypothetical protein Catovirus_1_309 [Catovirus CTV1]	ARF08259	1.45052e-26								4
IMIMIMCATVN1_00327	hypothetical protein	No hits found										2
IMIMIMCATVN1_00328	hypothetical protein	hypothetical protein Catovirus_1_330 [Catovirus CTV1]	ARF08280	7.77508e-52
IMIMIMCATVN1_00329	SGNH hydrolase homologous superfamily domain-containingprotein	hypothetical protein Catovirus_1_334 [Catovirus CTV1]	ARF08284	5.0371e-74								1
IMIMIMCATVN1_00330	DsrEFH-like homologous superfamily domain-containing protein	hypothetical protein Harvfovirus66_9 [Harvfovirus sp.]	AYV81828	3.13813e-25				P				8
IMIMIMCATVN1_00331	Peptidase S8, subtilisin-related	subtilase family protein [Catovirus CTV1]	ARF08379	1.17181e-170	1128427.KB904821_gene629	Oscillatoriales	O	O	Beta-propeller repeat
IMIMIMCATVN1_00332	hypothetical protein	No hits found										2
IMIMIMCATVN1_00333	Protein kinase-like homologous superfamily domain-containing protein	putative protein kinase [Catovirus CTV1]	ARF08286	2.01451e-166				O
IMIMIMCATVN1_00334	hypothetical protein	No hits found										2
IMIMIMCATVN1_00335	hypothetical protein	No hits found										3
IMIMIMCATVN1_00336	hypothetical protein	hypothetical protein Hokovirus_2_60 [Hokovirus HKV1]	ARF10533	1.26995e-10
IMIMIMCATVN1_00337	Transposase IS605, OrfB, C-terminal domain containing protein	ransposase [Catovirus CTV1]	ARF08756	5.03744e-117	693272.E3T5C7_CROVB	dsDNA viruses, no RNA stage	S	X	Putative transposase DNA-binding domain	K07496	K07496; putative transposase	22
IMIMIMCATVN1_00338	hypothetical protein	hypothetical protein Edafosvirus33_3 [Edafosvirus sp.]	AYV78783	3.38305e-35	1123508.JH636446_gene6379	Bacteria						9
IMIMIMCATVN1_00339	Zinc finger, RING/FYVE/PHD-type domain containingprotein	zinc finger RING/FYVE/PHD-type protein [Fadolivirus 1]	QKF93718	6.8327e-24								2
IMIMIMCATVN1_00340	Tryptophan-tRNA ligase	ryptophan--tRNA cytoplasmic [Hyperionvirus sp.]	AYV82730	0	121225.PHUM513420-PA	Paraneoptera	J	J	tRNA synthetases class I (W and Y)	K01867	WARS, trpS; tryptophanyl-tRNA synthetase [EC:6.1.1.2]	128
IMIMIMCATVN1_00341	hypothetical protein	hypothetical protein Catovirus_1_344 [Catovirus CTV1]	ARF08294	4.772e-103
IMIMIMCATVN1_00342	hypothetical protein	No hits found										1
IMIMIMCATVN1_00343	hypothetical protein	hypothetical protein Catovirus_1_133 [Catovirus CTV1]	ARF08083	6.6841e-14								2
IMIMIMCATVN1_00344	hypothetical protein	No hits found										4
IMIMIMCATVN1_00345	Acanthamoeba polyphaga mimivirus, L690 domain containing protein	hypothetical protein Satyrvirus18_11 [Satyrvirus sp.]	AYV85474	2.12487e-73	1123322.KB904678_gene3179	Actinobacteria	S		amine dehydrogenase activity			106
IMIMIMCATVN1_00346	Regulator of chromosome condensation 1/beta-lactamase-inhibitor protein II homologous superfamily domain-containing protein	hypothetical protein FDP41_000340 [Naegleria fowleri]	KAF0984441	4.59731e-116	5762.XP_002681450.1	Eukaryota	DZ	DZ	guanyl-nucleotide exchange factor activity	K19607	RPGR; X-linked retinitis pigmentosa GTPase regulator	15
IMIMIMCATVN1_00347	Deoxynucleoside kinase	oxynucleoside kinase [Fadolivirus 1]	QKF94296	1.10365e-86	225400.XP_006769973.1	Chiroptera	F	F	Deoxycytidine kinase	K00893	DCK; deoxycitidine kinase [EC:2.7.1.74]	70
IMIMIMCATVN1_00348	Phosphomannomutase	phosphomannomutase [Moumouvirus australiensis]	AVL94972	1.073e-55	5833.PF10_0169	Haemosporida	I	I	Involved in the synthesis of the GDP-mannose and dolichol-phosphate-mannose required for a number of critical mannosyl transfer reactions	K17497	PMM; phosphomannomutase [EC:5.4.2.8]	72
IMIMIMCATVN1_00349	hypothetical protein	No hits found										9
IMIMIMCATVN1_00350	RGS domain containing protein	regulator of G protein signaling domain [Catovirus CTV1]	ARF08299	1.27461e-18
IMIMIMCATVN1_00351	hypothetical protein	hypothetical protein Catovirus_1_350 [Catovirus CTV1]	ARF08300	1.02231e-06
IMIMIMCATVN1_00352	Protein kinase-like homologous superfamily domain-containing protein	protein kinase [Catovirus CTV1]	ARF08301	2.36398e-178				O
IMIMIMCATVN1_00353	hypothetical protein	hypothetical protein Faunusvirus1_49 [Faunusvirus sp.]	AYV79029	1.51397e-09
IMIMIMCATVN1_00354	Acanthamoeba polyphaga mimivirus, L690 domain containing protein	hypothetical protein Catovirus_1_356 [Catovirus CTV1]	ARF08306	3.45251e-165	748247.AZKH_p0435	Betaproteobacteria	S		amine dehydrogenase activity			60
IMIMIMCATVN1_00355	Phenylalanyl-tRNA synthetase domain containing protein	hypothetical protein [Candidatus Woesearchaeota archaeon]	MBI2102707	7.38812e-75	340435.A0A7P5_9CAUD	Myoviridae		J
IMIMIMCATVN1_00356	hypothetical protein	No hits found										4
IMIMIMCATVN1_00357	hypothetical protein	No hits found										2
IMIMIMCATVN1_00358	Putative serine/threonine-protein kinase R301	putative divergent protein kinase [Catovirus CTV1]	ARF08310	5.36624e-166								2
IMIMIMCATVN1_00359	hypothetical protein	hypothetical protein Catovirus_1_362 [Catovirus CTV1]	ARF08312	8.06401e-33
IMIMIMCATVN1_00360	TNF receptor-associated factor TRAF	PREDICTED: TNF receptor-associated factor 6-B-like isoform X5 [Acropora digitifera]	XP_015767348	1.10532e-15	45351.EDO41243	Metazoa	O	O	activation of NF-kappaB-inducing kinase activity	K09848	TRAF4; TNF receptor-associated factor 4	15
IMIMIMCATVN1_00361	Nucleotide-diphospho-sugar transferase homologoussuperfamily domain-containing protein	Nucleotidyl transferase [archaeon ADurb.Bin336]	OQA30853	5.04015e-65	357809.Cphy_0247	Lachnoclostridium	M	M	Nucleotidyl transferase			91
IMIMIMCATVN1_00362	Ribonuclease H homologous superfamily domain-containingprotein	ouble-stranded RNA binding motif-containing protein [Catovirus CTV1]	ARF08315	2.97754e-107				LK
IMIMIMCATVN1_00363	hypothetical protein	No hits found
IMIMIMCATVN1_00364	hypothetical protein	No hits found
IMIMIMCATVN1_00365	mRNA cap guanine-N7 methyltransferase	mRNA capping enzyme [Fadolivirus 1]	QKF93919	8.9389e-24	55529.EKX48235	Eukaryota	J	J	mRNA (guanine-N7-)-methyltransferase activity	K00565	RNMT; mRNA (guanine-N7-)-methyltransferase [EC:2.1.1.56]	14
IMIMIMCATVN1_00366	hypothetical protein	No hits found
IMIMIMCATVN1_00367	hypothetical protein	No hits found										2
IMIMIMCATVN1_00368	hypothetical protein	No hits found
IMIMIMCATVN1_00369	hypothetical protein	hypothetical protein Catovirus_1_652 [Catovirus CTV1]	ARF08602	6.33962e-111
IMIMIMCATVN1_00370	Cupredoxin homologous superfamily domain-containing protein	No hits found										3
IMIMIMCATVN1_00371	SET domain containing protein	hypothetical protein Catovirus_1_461 [Catovirus CTV1]	ARF08411	2.9057e-22				B
IMIMIMCATVN1_00372	hypothetical protein	No hits found										4
IMIMIMCATVN1_00373	Dynamin superfamily protein	dynamin family protein [Catovirus CTV1]	ARF08414	0	5821.PBANKA_090360	Haemosporida	U	U	Belongs to the TRAFAC class dynamin-like GTPase superfamily. Dynamin Fzo YdjA family			39
IMIMIMCATVN1_00374	hypothetical protein	hypothetical protein [Megaviridae environmental sample]	QFG74647	6.01962e-16								2
IMIMIMCATVN1_00375	Short-chain dehydrogenase/reductase SDR	oxidoreductase [Acidobacteria bacterium SCN 69-37]	ODS59180	1.3584e-96	1408433.JHXV01000009_gene1187	Cryomorphaceae	IQ	IQ	Enoyl-(Acyl carrier protein) reductase			75
IMIMIMCATVN1_00376	hypothetical protein	hypothetical protein Catovirus_1_466 [Catovirus CTV1]	ARF08416	4.07377e-121								1
IMIMIMCATVN1_00377	Histidine phosphatase superfamily, clade-1	histidine phosphatase superfamily branch 1 [Klosneuvirus KNV1]	ARF11197	1.41733e-24				E
IMIMIMCATVN1_00378	hypothetical protein	hypothetical protein Catovirus_1_467 [Catovirus CTV1]	ARF08417	1.59929e-16								4
IMIMIMCATVN1_00379	hypothetical protein	hypothetical protein Catovirus_1_469 [Catovirus CTV1]	ARF08419	3.40572e-92
IMIMIMCATVN1_00380	Leucine-rich repeat homologous superfamily domain-containing protein	hypothetical protein Catovirus_1_559 [Catovirus CTV1]	ARF08509	3.85036e-12								3
IMIMIMCATVN1_00381	hypothetical protein	No hits found
IMIMIMCATVN1_00382	Uridine kinase-like family protein	phosphoribulokinase / Uridine kinase family protein [Catovirus CTV1]	ARF08647	3.48644e-79	29760.VIT_17s0000g01620.t01	Streptophyta	F	F	belongs to the uridine kinase family	K00876	udk, UCK; uridine kinase [EC:2.7.1.48]	47
IMIMIMCATVN1_00383	hypothetical protein	hypothetical protein Catovirus_1_698 [Catovirus CTV1]	ARF08648	5.07827e-70
IMIMIMCATVN1_00384	DNA helicase, UvrD/REP type	UvrD/REP helicase family protein [Catovirus CTV1]	ARF08649	0	5911.EAR84176	Eukaryota	L	L	ATP-dependent DNA helicase activity
IMIMIMCATVN1_00385	Heat shock protein Hsp90 family	heat shock protein 83 kDa [Catovirus CTV1]	ARF08651	0	3694.POPTR_0016s00510.1	fabids	O	O	heat shock	K04079	HSP90A, htpG; molecular chaperone HtpG	442
IMIMIMCATVN1_00386	hypothetical protein	hypothetical protein Catovirus_1_648 [Catovirus CTV1]	ARF08598	2.71213e-98								2
IMIMIMCATVN1_00387	hypothetical protein	No hits found
IMIMIMCATVN1_00388	hypothetical protein	hypothetical protein Catovirus_1_704 [Catovirus CTV1]	ARF08654	8.93162e-45								5
IMIMIMCATVN1_00389	hypothetical protein	hypothetical protein Catovirus_1_705 [Catovirus CTV1]	ARF08655	2.19625e-28
IMIMIMCATVN1_00390	Ankyrin repeat domain-containing protein	ankyrin repeat protein [Catovirus CTV1]	ARF08659	6.67658e-11								3
IMIMIMCATVN1_00391	hypothetical protein	hypothetical protein Catovirus_1_710 [Catovirus CTV1]	ARF08660	5.76035e-11								1
IMIMIMCATVN1_00392	Nucleotide-diphospho-sugar transferases homologous superfamily domain-containing protein	glycosyltransferases group 1 [Catovirus CTV1]	ARF08663	0	1121289.JHVL01000005_gene1024	Clostridiaceae	M	M	DUF based on E. rectale Gene description (DUF3880)			11
IMIMIMCATVN1_00393	UDP-N-acetylglucosamine 2-epimerase WecB-like protein	UDP-N-acetylglucosamine 2-epimerase [Catovirus CTV1]	ARF08664	4.5466e-129	247490.KSU1_A0032	Planctomycetes	G	G	Belongs to the UDP-N-acetylglucosamine 2-epimerase family	K01791	wecB; UDP-N-acetylglucosamine 2-epimerase (non-hydrolysing) [EC:5.1.3.14]	139
IMIMIMCATVN1_00394	hypothetical protein	No hits found
IMIMIMCATVN1_00395	Zinc finger CCHC domain-containing protein 10	No hits found
IMIMIMCATVN1_00396	Small GTPase	Ras family GTPase [Catovirus CTV1]	ARF08666	1.10836e-29	400682.PAC_15725968	Metazoa	U	U	retrograde vesicle-mediated transport, Golgi to ER	K07893	RAB6A; Ras-related protein Rab-6A	45
IMIMIMCATVN1_00397	hypothetical protein	hypothetical protein Catovirus_1_722 [Catovirus CTV1]	ARF08672	3.95543e-57								3
IMIMIMCATVN1_00398	hypothetical protein	hypothetical protein Fadolivirus_1_1194 [Fadolivirus 1]	QKF94652	2.88429e-40								2
IMIMIMCATVN1_00399	Protein-tyrosine phosphatase-like homologous superfamily domain-containing protein	hypothetical protein Catovirus_1_723 [Catovirus CTV1]	ARF08673	4.31014e-41
IMIMIMCATVN1_00400	TatD family protein	TatD-like protein [Fadolivirus 1]	QKF94547	7.0778e-81	877424.ATWC01000005_gene84	unclassified Lachnospiraceae	L	L	TatD related DNase	K03424	tatD; TatD DNase family protein [EC:3.1.21.-]	138
IMIMIMCATVN1_00401	H homologous superfamily domain-containing protein	ribonuclease H [Hyperionvirus sp.]	AYV84608	1.05582e-21						K03469	rnhA, RNASEH1; ribonuclease HI [EC:3.1.26.4]	18
IMIMIMCATVN1_00402	Nucleotide-diphospho-sugar transferases/Tetratricopeptide-like helical superfamily/Glycosyl transferase,family 1 domain-containing protein	glycosyltransferase [Catovirus CTV1]	ARF08678	0	318424.EU78_05355	Mycobacteriaceae	M	M	Glycosyl transferase family 2			33
IMIMIMCATVN1_00403	Glycosyl transferase family 10/Glycosyl transferase family 25 protein	glycosyltransferase [Catovirus CTV1]	ARF08688	0	1403819.BATR01000096_gene3065	Bacteria	S	GO	Glycosyltransferase family 10 (fucosyltransferase) C-term
IMIMIMCATVN1_00404	hypothetical protein	hypothetical protein Catovirus_1_732 [Catovirus CTV1]	ARF08682	6.7463e-158	102125.Xen7305DRAFT_00013520	Pleurocapsales	V	V	Beta-propeller repeat			7
IMIMIMCATVN1_00405	hypothetical protein	DNRLRE domain-containing protein [Clostridium beijerinckii] &gt;gb|MBA8934785.1| hypothetical protein [Clostridium beijerinckii] &gt;gb|NRU39183.1| hypothetical protein [Clostridium beijerinckii] &gt;gb|NSA97538.1| hypothetical protein [Clostridium beijerinckii]	WP_173706803	0
IMIMIMCATVN1_00406	hypothetical protein	hypothetical protein Klosneuvirus_2_40 [Klosneuvirus KNV1]	ARF11604	1.93086e-16								3
IMIMIMCATVN1_00407	hypothetical protein	collagen triple helix repeat motif-containing protein [Klosneuvirus KNV1]	ARF11603	2.1855e-10								2
IMIMIMCATVN1_00408	hypothetical protein	hypothetical protein Terrestrivirus12_4 [Terrestrivirus sp.]	AYV76701	2.75776e-08								3
IMIMIMCATVN1_00409	hypothetical protein	hypothetical protein Klosneuvirus_2_37 [Klosneuvirus KNV1]	ARF11601	5.0058e-28								1
IMIMIMCATVN1_00410	hypothetical protein	No hits found										3
IMIMIMCATVN1_00411	hypothetical protein	No hits found
IMIMIMCATVN1_00412	Acyl transferase/acyl hydrolase/lysophospholipasehomologous family domain-containing protein	patatin-like phospholipase [Catovirus CTV1]	ARF08697	1.73722e-134	86106.I862_04145	Rickettsiales	S		Patatin-like phospholipase	K06900	K06900; uncharacterized protein	90
IMIMIMCATVN1_00413	hypothetical protein	No hits found
IMIMIMCATVN1_00414	hypothetical protein	hypothetical protein Catovirus_1_637 [Catovirus CTV1]	ARF08587	2.94578e-27								5
IMIMIMCATVN1_00415	YbiA-like homologous superfamily domain-containing protein	protein of unknown function DUF1768 [Catovirus CTV1]	ARF08699	9.11354e-69	1289135.A966_10232	Spirochaetes	O	O	Domain of unknown function (DUF1768)			83
IMIMIMCATVN1_00416	hypothetical protein	hypothetical protein Catovirus_1_751 [Catovirus CTV1]	ARF08701	1.71051e-07								3
IMIMIMCATVN1_00417	Small GTPase	Ras family GTPase [Catovirus CTV1]	ARF08702	1.36654e-47	5888.CAK70494	Ciliophora	U	U	Rab subfamily of small GTPases	K07893	RAB6A; Ras-related protein Rab-6A	33
IMIMIMCATVN1_00418	GIY-YIG endonuclease homologous superfamily domain-containing protein	GIY-YIG nuclease [Catovirus CTV1]	ARF08703	8.38487e-76	588596.U9UT77	Fungi	L	L	Catalytic subunit of the slx1-slx4 structure-specific endonuclease that resolves DNA secondary structures generated during DNA repair and recombination. Has endonuclease activity towards branched DNA substrates, introducing single-strand cuts in duplex DNA close to junctions with ss-DNA	K15078	SLX1; structure-specific endonuclease subunit SLX1 [EC:3.6.1.-]	18
IMIMIMCATVN1_00419	FAD/NAD(P)-binding homologous superfamily domain-containing protein	amine oxidoreductase [Moumouvirus goulette]	AGF85645	1.98726e-34	212035.YR188_MIMIV	dsDNA viruses, no RNA stage	S		Flavin containing amine oxidoreductase			5
IMIMIMCATVN1_00420	hypothetical protein	hypothetical protein Catovirus_1_754 [Catovirus CTV1]	ARF08704	5.67921e-31
IMIMIMCATVN1_00421	Glycosyltransferase 2-like domain containing-protein	hypothetical protein Catovirus_1_758 [Catovirus CTV1]	ARF08708	5.20305e-141	1004785.AMBLS11_16310	Gammaproteobacteria	M	M	Glycosyl transferase family 2			2
IMIMIMCATVN1_00422	NAD(P)-binding homologous superfamily domain-containing protein	putative UDP-glucose 6-dehydrogenase [Catovirus CTV1]	ARF08707	1.36829e-146	693272.E3T512_CROVB	dsDNA viruses, no RNA stage	S		NAD binding	K00012	UGDH, ugd; UDPglucose 6-dehydrogenase [EC:1.1.1.22]	37
IMIMIMCATVN1_00423	hypothetical protein	No hits found
IMIMIMCATVN1_00424	DNA topoisomerase I	DNA topoisomerase IB [Catovirus CTV1]	ARF08721	0	981085.XP_010089790.1	fabids	L	LK	DNA topoisomerase	K03163	TOP1; DNA topoisomerase I [EC:5.6.2.1]	222
IMIMIMCATVN1_00425	hypothetical protein	hypothetical protein Catovirus_1_772 [Catovirus CTV1]	ARF08722	1.03508e-21								2
IMIMIMCATVN1_00426	Heat shock protein 70 family	sp70 protein [Catovirus CTV1]	ARF08723	0	5762.XP_002671669.1	Eukaryota	O	O	ATP binding	K03283	HSPA1s; heat shock 70kDa protein 1/2/6/8	510
IMIMIMCATVN1_00427	hypothetical protein	No hits found										5
IMIMIMCATVN1_00428	hypothetical protein	glycosyltransferases group 1 [Catovirus CTV1]	ARF08726	7.98483e-142	653948.CCA21172	Eukaryota		GO				25
IMIMIMCATVN1_00429	Glycosyltransferase GT-D fold domain containing protein	protein of unknown function DUF1792 [Catovirus CTV1]	ARF08727	4.01786e-77	1499683.CCFF01000017_gene2339	Clostridia	M	M	Glycosyltransferase GT-D fold			17
IMIMIMCATVN1_00430	hypothetical protein	hypothetical protein Catovirus_1_778 [Catovirus CTV1]	ARF08728	4.20416e-17
IMIMIMCATVN1_00431	NAD(P)-binding homologous superfamily domain-containing protein	UDP-N-acetylglucosamine 4-epimerase [Catovirus CTV1]	ARF08730	3.8382e-159	1123058.KB894240_gene1975	Flavobacteriia	M	M	NAD dependent epimerase dehydratase family	K02473	wbpP; UDP-N-acetylglucosamine/UDP-N-acetylgalactosamine 4-epimerase [EC:5.1.3.7 5.1.3.-]	210
IMIMIMCATVN1_00432	hypothetical protein	glycosyltransferases group 1 [Catovirus CTV1]	ARF08731	0								3
IMIMIMCATVN1_00433	hypothetical protein	hypothetical protein Catovirus_1_782 [Catovirus CTV1]	ARF08732	3.78338e-119	693272.E3T542_CROVB	dsDNA viruses, no RNA stage						9
IMIMIMCATVN1_00434	hypothetical protein	hypothetical protein [Tupanvirus soda lake]	QKU35155	1.33045e-66	35841.BT1A1_1261	Bacillus	S		Glycosyl transferases group 1			18
IMIMIMCATVN1_00435	hypothetical protein	hypothetical protein Catovirus_1_783 [Catovirus CTV1]	ARF08733	5.82835e-139	666686.B1NLA3E_04990	Bacillus	S		Glycosyl transferases group 1			9
IMIMIMCATVN1_00436	hypothetical protein	hypothetical protein Catovirus_1_784 [Catovirus CTV1]	ARF08734	3.11925e-108								2
IMIMIMCATVN1_00437	hypothetical protein	hypothetical protein Catovirus_1_785 [Catovirus CTV1]	ARF08735	1.83667e-114								5
IMIMIMCATVN1_00438	Glycosyl transferase, family 1 domain containingprotein	glycosyltransferases group 1 [Catovirus CTV1]	ARF08736	0								1
IMIMIMCATVN1_00439	Glycosyl transferase, family 31	galactosyltransferase [Catovirus CTV1]	ARF08737	9.41282e-69				G		K00734	B3GALT6; galactosylxylosylprotein 3-beta-galactosyltransferase [EC:2.4.1.134]	10
IMIMIMCATVN1_00440	Protein of unknown function DUF3626	protein of unknown function DUF3626 [Catovirus CTV1]	ARF08738	2.85735e-71	227086.JGI_V11_86057	Eukaryota	S		Protein of unknown function (DUF3626)			30
IMIMIMCATVN1_00441	hypothetical protein	nucleotidyl transferase [Catovirus CTV1]	ARF08739	0	693272.E3T4Y6_CROVB	Viruses	S		Nucleotidyl transferase			134
IMIMIMCATVN1_00442	hypothetical protein	hypothetical protein Catovirus_1_792 [Catovirus CTV1]	ARF08742	9.06248e-124
IMIMIMCATVN1_00443	Protein of unknown function DUF1796	putative papain-like cysteine peptidase [Catovirus CTV1]	ARF08743	4.10895e-54								13
IMIMIMCATVN1_00444	(Uracil-5)-methyltransferase family protein	RNA methyltransferase [Catovirus CTV1]	ARF08744	9.63313e-69	5827.XP_004222559.1	Haemosporida	J	J	Belongs to the class I-like SAM-binding methyltransferase superfamily. RNA M5U methyltransferase family
IMIMIMCATVN1_00445	hypothetical protein	hypothetical protein Catovirus_1_795 [Catovirus CTV1]	ARF08745	3.42595e-21								2
IMIMIMCATVN1_00446	Actin-crosslinking homologous superfamily domain-containingprotein	hypothetical protein Catovirus_1_799 [Catovirus CTV1]	ARF08749	2.47703e-79								5
IMIMIMCATVN1_00447	hypothetical protein	No hits found
IMIMIMCATVN1_00448	Phosphatidylinositol kinase	phosphoinositide 3-kinase [Catovirus CTV1]	ARF08750	0	4787.PITG_13920T0	Peronosporales	TU	TU	Phosphoinositide 3-kinase, catalytic domain	K00914	PIK3C3, VPS34; phosphatidylinositol 3-kinase [EC:2.7.1.137]	29
IMIMIMCATVN1_00449	hypothetical protein	No hits found										6
IMIMIMCATVN1_00450	hypothetical protein	ypothetical protein ORPV_781 [Orpheovirus IHUMI-LCC2] &gt;emb|SNW62685.1| Hypothetical protein ORPV_781 [Orpheovirus IHUMI-LCC2]	YP_009448987	8.15995e-59	373994.Riv7116_1273	Nostocales						6
IMIMIMCATVN1_00451	hypothetical protein	hypothetical protein Catovirus_1_805 [Catovirus CTV1]	ARF08755	6.10448e-108								4
IMIMIMCATVN1_00452	Phosphoenolpyruvate carboxykinase, ATP-utilizing	phosphoenolpyruvate carboxykinase PEPCK [Catovirus CTV1]	ARF08757	0	5932.XP_004037015.1	Ciliophora	E	E	Phosphoenolpyruvate carboxykinase	K01610	E4.1.1.49, pckA; phosphoenolpyruvate carboxykinase (ATP) [EC:4.1.1.49]	262
IMIMIMCATVN1_00453	hypothetical protein	hypothetical protein Catovirus_1_344 [Catovirus CTV1]	ARF08294	2.44417e-19								3
IMIMIMCATVN1_00454	hypothetical protein	hypothetical protein Catovirus_1_79 [Catovirus CTV1]	ARF08029	4.71552e-26
IMIMIMCATVN1_00455	Bacteriophage T5, Orf172 DNA-binding domain containing protein	hypothetical protein Catovirus_1_113 [Catovirus CTV1]	ARF08063	2.28549e-52				LK				3
IMIMIMCATVN1_00456	Alpha-ketoglutarate-dependent dioxygenase AlkB-like homologous superfamily domain-containing protein	hypothetical protein glt_00162 [Moumouvirus goulette]	AGF84971	4.76155e-82	1250005.PHEL85_0844	Bacteroidetes	L	L	2OG-Fe(II) oxygenase superfamily			47
IMIMIMCATVN1_00457	hypothetical protein	No hits found										3
IMIMIMCATVN1_00458	F-box/Leucine-rich repeat homologous superfamilydomain-containing protein	hypothetical protein Catovirus_1_560 [Catovirus CTV1]	ARF08510	1.88114e-34
IMIMIMCATVN1_00459	Leucine-rich repeat homologous superfamily domain-containing protein	hypothetical protein Catovirus_1_28 [Catovirus CTV1]	ARF07978	8.45259e-51								4
IMIMIMCATVN1_00460	Leucine-rich repeat homologous superfamily domain-containing protein	hypothetical protein Catovirus_1_448 [Catovirus CTV1]	ARF08398	1.79634e-48
IMIMIMCATVN1_00461	Poxvirus C4/C10	prolyl 4-hydroxylase alpha subunit [Catovirus CTV1]	ARF09055	3.07986e-168	2903.EOD15599	Eukaryota		TK				2
IMIMIMCATVN1_00462	Bacteriophage T5, Orf172 DNA-binding domain containing protein	hypothetical protein Klosneuvirus_10_6 [Klosneuvirus KNV1]	ARF12627	2.35339e-29				LK				2
IMIMIMCATVN1_00463	P-loop containing nucleoside triphosphate hydrolase homologous superfamily domain-containing protein	superfamily II helicase [Catovirus CTV1]	ARF08490	0	212035.YR008_MIMIV	dsDNA viruses, no RNA stage	L	L	Origin of replication binding protein			6
IMIMIMCATVN1_00464	Zinc finger C2H2-type domain containing protein	No hits found
IMIMIMCATVN1_00465	U box domain/Ankyrin repeat-containing superfamily domain-containing protein	hypothetical protein Homavirus8_5 [Homavirus sp.]	AYV82112	4.9589e-23	452471.Aasi_0852	Cytophagia	KLT	KLT	Sel1-like repeats.			3
IMIMIMCATVN1_00466	U box domain/Ankyrin repeat-containing superfamily domain-containing protein	hypothetical protein Homavirus8_4 [Homavirus sp.]	AYV82111	1.81731e-22	1474867.A0A076FFB5_9PHYC	dsDNA viruses, no RNA stage	O	O	U-box domain			3
IMIMIMCATVN1_00467	Glucosamine-fructose-6-phosphate aminotransferase, isomerising	glucosamine-fructose-6-phosphate aminotransferase [Fadolivirus 1]	QKF94133	0	5786.XP_003285395.1	Amoebozoa	M	M	SIS domain	K00820	glmS, GFPT; glutamine---fructose-6-phosphate transaminase (isomerizing) [EC:2.6.1.16]	304
IMIMIMCATVN1_00468	Protein phosphatase Slingshot-like protein	ual specificity phosphatase [Catovirus CTV1]	ARF08763	8.02892e-93	244447.XP_008333777.1	Actinopterygii	V	V	Protein phosphatase Slingshot homolog	K05766	SSH; protein phosphatase slingshot [EC:3.1.3.16 3.1.3.48]	10
IMIMIMCATVN1_00469	Nucleotide-diphospho-sugar transferases homologous superfamily domain-containing protein	hypothetical protein Catovirus_1_814 [Catovirus CTV1]	ARF08764	1.90458e-134								3
IMIMIMCATVN1_00470	Asparagine-tRNA ligase	asparaginyl-tRNA synthetase [Catovirus CTV1]	ARF08769	0	67593.Physo108671	Peronosporales	J	J	OB-fold nucleic acid binding domain	K01893	NARS, asnS; asparaginyl-tRNA synthetase [EC:6.1.1.22]	203
IMIMIMCATVN1_00471	Metallo-dependent phosphatase-like homologous superfamily domain-containing protein	metallophosphatase [Catovirus CTV1]	ARF08770	1.97429e-83	1506583.JQJY01000004_gene3112	Flavobacterium	S		Calcineurin-like phosphoesterase			76
IMIMIMCATVN1_00472	hypothetical protein	No hits found										3
IMIMIMCATVN1_00473	hypothetical protein	No hits found										2
IMIMIMCATVN1_00474	hypothetical protein	NH endonuclease [Klosneuvirus KNV1]	ARF12684	3.55456e-133				XL				2
IMIMIMCATVN1_00475	Ubiquitin-like homologous superfamily domain-containing protein	ubiquitin-60S ribosomal protein L40 [Spizellomyces punctatus DAOM BR117] &gt;gb|KND00857.1| ubiquitin-60S ribosomal protein L40 [Spizellomyces punctatus DAOM BR117] &gt;gb|TPX54103.1| hypothetical protein PhCBS80983_g06056 [Powellomyces hirtus] &gt;gb|TPX72224.1| hypothetical protein SpCBS45565_g00500 [Spizellomyces sp. &apos;palustris&apos;]	XP_016608896	1.69528e-42	5762.XP_002669760.1	Eukaryota	O	O	ubiquitin	K02927	RP-L40e, RPL40, UBA52; ubiquitin-large subunit ribosomal protein L40e	40
IMIMIMCATVN1_00476	hypothetical protein	No hits found										2
IMIMIMCATVN1_00477	Nucleotidyltransferase homologous superfamily domain-containing protein	hypothetical protein Catovirus_1_825 [Catovirus CTV1]	ARF08775	2.30261e-38
IMIMIMCATVN1_00478	TNF receptor-associated factor TRAF	TNF receptor-associated factor 4 [Geotrypetes seraphini]	XP_033778390	2.2297e-16	400682.PAC_15702147	Eukaryota	S	T	TNF receptor-associated factor	K09848	TRAF4; TNF receptor-associated factor 4	30
IMIMIMCATVN1_00479	Nucleotide-diphospho-sugar transferases homologous superfamily domain-containing protein	glycosyltransferase family 2 [Catovirus CTV1]	ARF08777	3.41036e-127	1218086.BBNB01000009_gene866	Gammaproteobacteria	M	M	Glycosyl transferase family 2			9
IMIMIMCATVN1_00480	Aspartic peptidase homologous superfamily domain-containing protein	hypothetical protein Hyperionvirus15_55 [Hyperionvirus sp.]	AYV84017	6.01275e-30	4896.SPAC56F8.08.1	Taphrinomycotina	L	L	UBA domain-containing protein Mud1	K11885	DDI1; DNA damage-inducible protein 1	15
IMIMIMCATVN1_00481	hypothetical protein	hypothetical protein Catovirus_1_834 [Catovirus CTV1]	ARF08784	4.34528e-36
IMIMIMCATVN1_00482	hypothetical protein	No hits found										2
IMIMIMCATVN1_00483	hypothetical protein	Ca(2+)-dependent cysteine protease [Actinomortierella wolfii]	KAG0238244	3.95566e-13	78898.MVEG_05227T0	Fungi incertae sedis	DO	DO	Mortierella verticillata NRRL 6337	K22684	MCA1; metacaspase-1 [EC:3.4.22.-]	18
IMIMIMCATVN1_00484	P-loop containing nucleoside triphosphate hydrolase homologous superfamily domain-containing protein	DEXDc helicase [Yasminevirus sp. GU-2018]	VBB18867	9.6754e-165	212035.YL364_MIMIV	dsDNA viruses, no RNA stage	S		N-methyltransferase activity			10
IMIMIMCATVN1_00485	hypothetical protein	No hits found
IMIMIMCATVN1_00486	hypothetical protein	No hits found										1
IMIMIMCATVN1_00487	hypothetical protein	No hits found										1
IMIMIMCATVN1_00488	WD40/YVTN repeat-like-containing homologous superfamily domain-containing protein	WD repeat protein [Catovirus CTV1]	ARF08788	1.48667e-88	7029.ACYPI005791-PA	Paraneoptera	S	T	WD40 repeats	K22991	WDR45, WIPI4, WIPI3; WD repeat-containing protein 45	74
IMIMIMCATVN1_00489	hypothetical protein	hypothetical protein Catovirus_1_839 [Catovirus CTV1]	ARF08789	2.09731e-41								1
IMIMIMCATVN1_00490	hypothetical protein	No hits found										2
IMIMIMCATVN1_00491	Thymidine kinase	hymidine kinase [Catovirus CTV1]	ARF08791	2.39655e-90	225117.XP_009360930.1	fabids	F	F	Thymidine	K00857	tdk, TK; thymidine kinase [EC:2.7.1.21]	70
IMIMIMCATVN1_00492	Alpha/Beta hydrolase fold homologous superfamilydomain-containing protein	No hits found										9
IMIMIMCATVN1_00493	DNA helicase, UvrD/REP type	UvrD/REP helicase [Catovirus CTV1]	ARF08794	0	5762.XP_002672029.1	Eukaryota	L	L	ATP-dependent DNA helicase activity	K03657	uvrD, pcrA; DNA helicase II / ATP-dependent DNA helicase PcrA [EC:3.6.4.12]	13
IMIMIMCATVN1_00494	Small GTPase	rab family small GTPase [Tupanvirus soda lake]	QKU35523	3.94496e-20	5888.CAK67509	Eukaryota	F	F	GTPase activity	K07925	RAB39B; Ras-related protein Rab-39B	35
IMIMIMCATVN1_00495	Phosphoribosyltransferase-like homologous superfamily domain-containing protein	hypothetical protein Edafosvirus15_14 [Edafosvirus sp.]	AYV78493	1.02874e-109	1124982.MSI_02690	Spirochaetes	F	F	Catalyzes a salvage reaction resulting in the formation of AMP, that is energically less costly than de novo synthesis
IMIMIMCATVN1_00496	Cryptochrome/DNA photolyase class 1	oxyribodipyrimidine photo-lyase [Terrestrivirus sp.]	AYV76198	2.38295e-177	403833.Pmob_0994	Thermotogae	H	H	PFAM DNA photolyase FAD-binding	K01669	phrB; deoxyribodipyrimidine photo-lyase [EC:4.1.99.3]	239
IMIMIMCATVN1_00497	hypothetical protein	No hits found										2
IMIMIMCATVN1_00498	hypothetical protein	No hits found										1
IMIMIMCATVN1_00499	HAD homologous superfamily domain-containing protein	RNA polymerase II C-terminal domain phosphatase-like 4 [Terrestrivirus sp.]	AYV75615	4.6449e-15	161934.XP_010691782.1	Streptophyta	K	K	phosphoprotein phosphatase activity
IMIMIMCATVN1_00500	hypothetical protein	No hits found										4
IMIMIMCATVN1_00501	S-adenosyl-L-methionine-dependent methyltransferase domain superfamily containing protein	glycosyltransferase [Catovirus CTV1]	ARF08813	0	1042376.AFPK01000072_gene1771	Flavobacteriia	H	H	Acetyltransferase (Isoleucine patch superfamily)			8
IMIMIMCATVN1_00502	Trimeric LpxA-like superfamily domain-containingprotein	ransferase hexapeptide protein [Catovirus CTV1]	ARF08814	1.98832e-92	1121285.AUFK01000013_gene2051	Flavobacteriia	S	C	Hexapeptide repeat of succinyl-transferase	K18234	vat; virginiamycin A acetyltransferase [EC:2.3.1.-]	62
IMIMIMCATVN1_00503	Polysaccharide pyruvyl transferase domain-containing protein	polysaccharide pyruvyl transferase GTB-type glycosyltransferase [Catovirus CTV1]	ARF08815	1.05612e-124	523791.Kkor_2547	Oceanospirillales	S	G	Polysaccharide pyruvyl transferase	K13665	gumL; pyruvyltransferase	74
IMIMIMCATVN1_00504	hypothetical protein	hypothetical protein Catovirus_1_866 [Catovirus CTV1]	ARF08816	1.50939e-123
IMIMIMCATVN1_00505	hypothetical protein	hypothetical protein Catovirus_1_867 [Catovirus CTV1]	ARF08817	8.11309e-102								3
IMIMIMCATVN1_00506	hypothetical protein	No hits found
IMIMIMCATVN1_00507	hypothetical protein	hypothetical protein Catovirus_1_869 [Catovirus CTV1]	ARF08819	1.08132e-39								3
IMIMIMCATVN1_00508	hypothetical protein	hypothetical protein Catovirus_1_870 [Catovirus CTV1]	ARF08820	1.64789e-37
IMIMIMCATVN1_00509	hypothetical protein	hypothetical protein Catovirus_1_871 [Catovirus CTV1]	ARF08821	1.68271e-23
IMIMIMCATVN1_00510	hypothetical protein	No hits found										3
IMIMIMCATVN1_00511	hypothetical protein	hypothetical protein [Tupanvirus deep ocean]	QKU33433	1.32603e-94								6
IMIMIMCATVN1_00512	hypothetical protein	hypothetical protein Catovirus_1_872 [Catovirus CTV1]	ARF08822	2.23261e-140								2
IMIMIMCATVN1_00513	Helicase superfamily 1/2, ATP-binding domain-containing protein	DEAD/SNF2-like helicase [Catovirus CTV1]	ARF08823	0				LK				2
IMIMIMCATVN1_00514	hypothetical protein	No hits found										3
IMIMIMCATVN1_00515	hypothetical protein	hypothetical protein Catovirus_1_875 [Catovirus CTV1]	ARF08825	1.68213e-49
IMIMIMCATVN1_00516	hypothetical protein	histone-lysine N-methyltransferase SETD2 isoform X1 [Astyanax mexicanus]	XP_007256565	9.07805e-15								4
IMIMIMCATVN1_00517	Thioredoxin-like superfamily protein	hioredoxin [Catovirus CTV1]	ARF08827	6.30236e-25	5037.XP_001537674.1	Onygenales	O	O	PITH domain	K03671	trxA; thioredoxin 1	30
IMIMIMCATVN1_00518	hypothetical protein	hypothetical protein Catovirus_1_878 [Catovirus CTV1]	ARF08828	3.12492e-21								2
IMIMIMCATVN1_00519	Ubiquitin-conjugating enzyme/RWD-like superfamilyprotein	ubiquitin-conjugating enzyme E2 [Catovirus CTV1]	ARF08829	1.3433e-37	5480.G8BF93	Debaryomycetaceae	O	O	Belongs to the ubiquitin-conjugating enzyme family	K10704	UBE2V; ubiquitin-conjugating enzyme E2 variant	31
IMIMIMCATVN1_00520	Thioredoxin-like superfamily protein	hioredoxin [Catovirus CTV1]	ARF08830	1.01602e-36				O
IMIMIMCATVN1_00521	hypothetical protein	hypothetical protein Edafosvirus18_12 [Edafosvirus sp.]	AYV78563	9.33853e-51								14
IMIMIMCATVN1_00522	Glutamine synthetase, N-terminal/Glutamine synthetase/guanido kinase, catalytic superfamily domain-containing protein	glutamine synthetase [Catovirus CTV1]	ARF08831	1.78778e-172	112098.XP_008612974.1	Eukaryota	E	E	glutamine biosynthetic process	K01915	glnA, GLUL; glutamine synthetase [EC:6.3.1.2]	333
IMIMIMCATVN1_00523	DUF3419-containing protein	protein of unknown function DUF3419 [Edafosvirus sp.]	AYV78564	1.78944e-82	1170562.Cal6303_2224	Bacteria	I	I	S-adenosylmethionine diacylglycerol 3-amino-3-carboxypropyl transferase	K13622	btaA; S-adenosylmethionine-diacylglycerol 3-amino-3-carboxypropyl transferase	20
IMIMIMCATVN1_00524	Pyrroloquinoline-quinone synthase-like protein	heme oxygenase [Edafosvirus sp.]	AYV78565	1.4743e-56	1121935.AQXX01000027_gene2383	Gammaproteobacteria	K	K	Iron-containing redox enzyme	K06137	pqqC; pyrroloquinoline-quinone synthase [EC:1.3.3.11]	12
IMIMIMCATVN1_00525	hypothetical protein	hypothetical protein Indivirus_1_218 [Indivirus ILV1]	ARF09595	1.61163e-08
IMIMIMCATVN1_00526	Ubiquitin-activating enzyme E1	ubiquitin-activating enzyme E1 [Catovirus CTV1]	ARF08833	0	69319.XP_008553042.1	Hymenoptera	O	O	Ubiquitin-activating enzyme e1 C-terminal domain	K03178	UBE1, UBA1; ubiquitin-activating enzyme E1 [EC:6.2.1.45]	465
IMIMIMCATVN1_00527	hypothetical protein	hypothetical protein Catovirus_1_884 [Catovirus CTV1]	ARF08834	7.01506e-87								2
IMIMIMCATVN1_00528	Ubiquitin-conjugating enzyme/RWD-like superfamilydomain-containing protein	ubiquitin-conjugating enzyme E2 [Catovirus CTV1]	ARF08835	1.66445e-80	5808.XP_002141609.1	Coccidia	O	O	Belongs to the ubiquitin-conjugating enzyme family	K10580	UBE2N, BLU, UBC13; ubiquitin-conjugating enzyme E2 N [EC:2.3.2.23]	100
IMIMIMCATVN1_00529	Sphingomyelin synthase-like domain-containing protein	No hits found										8
IMIMIMCATVN1_00530	Peptidase S49, serine-peptidase prokaryotes	serine dehydrogenase proteinase [Catovirus CTV1]	ARF08839	8.3622e-63	747365.Thena_0785	Thermoanaerobacterales	OU	OU	Serine dehydrogenase proteinase			38
IMIMIMCATVN1_00531	Small GTPase	ras-domain-containing protein [Armillaria solidipes] &gt;gb|PBK83118.1| ras-domain-containing protein [Armillaria gallica]	PBK62914	5.15938e-55	5860.XP_008623041.1	Haemosporida	U	U	Small GTPase Rab11	K07904	RAB11A; Ras-related protein Rab-11A	117
IMIMIMCATVN1_00532	SWI/SNF-related matrix-associated actin-dependentregulator of chromatin subfamily A-like protein 1	DEAD/SNF2-like helicase [Catovirus CTV1]	ARF08843	0	212035.YL364_MIMIV	dsDNA viruses, no RNA stage	S	L	N-methyltransferase activity
IMIMIMCATVN1_00533	Protein-tyrosine phosphatase-like homologous superfamily domain-containing protein	Dual specificity protein like, partial [Actinidia chinensis var. chinensis]	PSS01458	1.29787e-30	15368.BRADI2G13400.2	Poales	V	V	Dual specificity phosphatase, catalytic domain			19
IMIMIMCATVN1_00534	Protein kinase-like domain-containing superfamilyprotein	hypothetical protein Catovirus_1_440 [Catovirus CTV1]	ARF08390	4.73805e-144								1
IMIMIMCATVN1_00535	Ubox/Ankyrin repeat domain-containing protein	hypothetical protein Homavirus8_4 [Homavirus sp.]	AYV82111	1.26655e-75								15
IMIMIMCATVN1_00536	DUF3160-containing protein	DUF3160 protein [Fadolivirus 1]	QKF94667	1.6261e-127	1191523.MROS_0377	Bacteria	S		protein secretion			65
IMIMIMCATVN1_00537	hypothetical protein	hypothetical protein BMW23_0249 [Bodo saltans virus]	ATZ80307	4.19678e-48				F
IMIMIMCATVN1_00538	hypothetical protein	hypothetical protein Catovirus_1_648 [Catovirus CTV1]	ARF08598	8.58849e-94								2
IMIMIMCATVN1_00539	hypothetical protein	hypothetical protein Catovirus_1_894 [Catovirus CTV1]	ARF08844	5.0511e-34
IMIMIMCATVN1_00540	hypothetical protein	hypothetical protein Terrestrivirus2_188 [Terrestrivirus sp.]	AYV75680	6.10362e-07
IMIMIMCATVN1_00541	hypothetical protein	hypothetical protein Catovirus_1_895 [Catovirus CTV1]	ARF08845	2.95877e-66				M				2
IMIMIMCATVN1_00542	hypothetical protein	hypothetical protein Catovirus_1_896 [Catovirus CTV1]	ARF08846	2.99658e-21								4
IMIMIMCATVN1_00543	hypothetical protein	hypothetical protein Catovirus_1_897 [Catovirus CTV1]	ARF08847	4.29898e-118								2
IMIMIMCATVN1_00544	DHH phosphoesterase homologous superfamily domain-containingprotein	hypothetical protein Catovirus_1_898 [Catovirus CTV1]	ARF08848	5.67784e-134	588596.U9U3G0	Opisthokonta	L	L	DNA-directed DNA polymerase activity	K07097	K07097; uncharacterized protein	58
IMIMIMCATVN1_00545	hypothetical protein	No hits found										1
IMIMIMCATVN1_00546	hypothetical protein	hypothetical protein Catovirus_1_900 [Catovirus CTV1]	ARF08850	3.05667e-25								1
IMIMIMCATVN1_00547	hypothetical protein	hypothetical protein Catovirus_1_901 [Catovirus CTV1]	ARF08851	2.79214e-40								2
IMIMIMCATVN1_00548	hypothetical protein	hypothetical protein Catovirus_1_902 [Catovirus CTV1]	ARF08852	1.98677e-19								2
IMIMIMCATVN1_00549	hypothetical protein	hypothetical protein Catovirus_1_903 [Catovirus CTV1]	ARF08853	4.08252e-68
IMIMIMCATVN1_00550	Glucosamine 6-phosphate N-acetyltransferase	acetyltransferase (GNAT) family protein [Mimivirus LCMiAC02]	QBK89291	1.50223e-38	3983.cassava4.1_030574m	fabids	M	M	Glucosamine 6-phosphate	K00621	GNPNAT1, GNA1; glucosamine-phosphate N-acetyltransferase [EC:2.3.1.4]	68
IMIMIMCATVN1_00551	Glycosyl transferase, family 25	glycosyltransferase family 25 [Catovirus CTV1]	ARF08856	3.14698e-166				M
IMIMIMCATVN1_00552	hypothetical protein	No hits found										2
IMIMIMCATVN1_00553	hypothetical protein	hypothetical protein Catovirus_1_910 [Catovirus CTV1]	ARF08860	2.14394e-22								1
IMIMIMCATVN1_00554	Protein kinase domain-containing protein	serine/threonine protein kinase [Catovirus CTV1]	ARF08862	4.24597e-115				OTU
IMIMIMCATVN1_00555	Nucleotide-diphospho-sugar transferases homologous superfamily domain-containing protein	glycosyltransferase [Catovirus CTV1]	ARF08865	0	212035.YR707_MIMIV	dsDNA viruses, no RNA stage	S	GO	transferase activity, transferring glycosyl groups
IMIMIMCATVN1_00556	Leucine-rich repeat domain superfamily protein	hypothetical protein Catovirus_1_918 [Catovirus CTV1]	ARF08868	2.50164e-52				U				6
IMIMIMCATVN1_00557	hypothetical protein	hypothetical protein Catovirus_1_919 [Catovirus CTV1]	ARF08869	5.85056e-88								2
IMIMIMCATVN1_00558	hypothetical protein	hypothetical protein Catovirus_1_920 [Catovirus CTV1]	ARF08870	1.99121e-09								2
IMIMIMCATVN1_00559	P-loop containing nucleoside triphosphate hydrolase superfamily protein	hypothetical protein Catovirus_1_922 [Catovirus CTV1]	ARF08872	1.90443e-69				F				2
IMIMIMCATVN1_00560	hypothetical protein	hypothetical protein Catovirus_1_923 [Catovirus CTV1]	ARF08873	1.48018e-56
IMIMIMCATVN1_00561	hypothetical protein	hypothetical protein Catovirus_1_924 [Catovirus CTV1]	ARF08874	2.85748e-26
IMIMIMCATVN1_00562	hypothetical protein	hypothetical protein Catovirus_1_925 [Catovirus CTV1]	ARF08875	6.22234e-27								3
IMIMIMCATVN1_00563	5'-3' exoribonuclease	XRN 5&apos;-3&apos; exonuclease [Catovirus CTV1]	ARF08876	0	693272.E3T4F8_CROVB	dsDNA viruses, no RNA stage	L	AL	XRN 5'-3' exonuclease N-terminus
IMIMIMCATVN1_00564	DUF3021-containing protein	hypothetical protein Catovirus_1_927 [Catovirus CTV1]	ARF08877	7.68069e-45								2
IMIMIMCATVN1_00565	hypothetical protein	hypothetical protein Catovirus_1_928 [Catovirus CTV1]	ARF08878	1.41773e-173				I
IMIMIMCATVN1_00566	Ribonuclease H-like superfamily protein	hypothetical protein Catovirus_1_929 [Catovirus CTV1]	ARF08879	2.89719e-122	212035.YL533_MIMIV	dsDNA viruses, no RNA stage	S	A	nucleic acid binding
IMIMIMCATVN1_00567	Endonuclease/exonuclease/phosphatase domain-containing protein	hypothetical protein Catovirus_1_930 [Catovirus CTV1]	ARF08880	1.14288e-34				L				3
IMIMIMCATVN1_00568	hypothetical protein	No hits found										1
IMIMIMCATVN1_00569	P-loop containing nucleoside triphosphate hydrolase homologous superfamily domain-containing protein	UvrD-family helicase [Catovirus CTV1]	ARF08882	0	212035.YR530_MIMIV	dsDNA viruses, no RNA stage	S		AAA domain			5
IMIMIMCATVN1_00570	Helicase superfamily 1/2, ATP-binding domain/Zincfinger, RING-type/Helicase, C-terminal domain-containing protein	DEAD/SNF2-like helicase [Indivirus ILV1]	ARF09531	0	212035.YR592_MIMIV	dsDNA viruses, no RNA stage	S		N-methyltransferase activity	K15711	SMARCA3, HLTF; SWI/SNF-related matrix-associated actin-dependent regulator of chromatin subfamily A3 [EC:3.6.4.- 2.3.2.27]	12
IMIMIMCATVN1_00571	hypothetical protein	hypothetical protein Terrestrivirus4_7 [Terrestrivirus sp.]	AYV75959	1.36968e-38
IMIMIMCATVN1_00572	hypothetical protein	No hits found										2
IMIMIMCATVN1_00573	hypothetical protein	hypothetical protein Catovirus_1_935 [Catovirus CTV1]	ARF08885	3.94503e-13								2
IMIMIMCATVN1_00574	P-loop containing nucleoside triphosphate hydrolase homologous superfamily type protein	SNF2-like helicase [Catovirus CTV1]	ARF08889	0	212035.YR563_MIMIV	dsDNA viruses, no RNA stage	S		N-methyltransferase activity			6
IMIMIMCATVN1_00575	hypothetical protein	hypothetical protein Catovirus_1_940 [Catovirus CTV1]	ARF08890	7.94568e-22								2
IMIMIMCATVN1_00576	hypothetical protein	No hits found										1
IMIMIMCATVN1_00577	Peptide chain release factor eRF1/aRF1	hypothetical protein Catovirus_1_944 [Catovirus CTV1]	ARF08894	1.51411e-25	1005962.W1QL56	Saccharomycetes	J	J	release factor
IMIMIMCATVN1_00578	Peptide chain release factor eRF1/aRF1	peptide chain release factor 1 eRF1 [Catovirus CTV1]	ARF08895	2.821e-82	1131266.ARWQ01000002_gene501	Thaumarchaeota	J	J	Directs the termination of nascent peptide synthesis (translation) in response to the termination codons UAA, UAG and UGA	K03265	ETF1, ERF1; peptide chain release factor subunit 1	37
IMIMIMCATVN1_00579	putative N-acetyltransferase R584	hypothetical protein Catovirus_1_946 [Catovirus CTV1]	ARF08896	3.24185e-58								4
IMIMIMCATVN1_00580	AttH-like superfamily domain-containing protein	hypothetical protein Catovirus_1_947 [Catovirus CTV1]	ARF08897	2.84598e-109								8
IMIMIMCATVN1_00581	hypothetical protein	hypothetical protein Catovirus_1_948 [Catovirus CTV1]	ARF08898	1.14313e-79								3
IMIMIMCATVN1_00582	Peptidase M24A, methionine aminopeptidase, subfamily 2	metallopeptidase family M24 [Catovirus CTV1]	ARF08899	1.84337e-143	5855.PVX_084805	Haemosporida	O	O	Removes the N-terminal methionine from nascent proteins. The N-terminal methionine is often cleaved when the second residue in the primary sequence is small and uncharged (Met-Ala-, Cys, Gly, Pro, Ser, Thr, or Val)	K01265	map; methionyl aminopeptidase [EC:3.4.11.18]	168
IMIMIMCATVN1_00583	hypothetical protein	hypothetical protein Catovirus_1_950 [Catovirus CTV1]	ARF08900	4.75267e-105								2
IMIMIMCATVN1_00584	Aspartyl/asparaginy/proline hydroxylase domain-containing protein	aspartyl/asparaginyl beta-hydroxylase [Catovirus CTV1]	ARF08901	8.86929e-44
IMIMIMCATVN1_00585	CbxX/CfxQ	AAA family ATPase [Indivirus ILV1]	ARF09513	7.82343e-133	212035.CFXQ_MIMIV	dsDNA viruses, no RNA stage	S		ATPase activity	K06413	spoVK; stage V sporulation protein K	22
IMIMIMCATVN1_00586	Translation initiation factor IF2/IF5 homologoussuperfamily domain-containing protein	translation initiation factor 2 subunit beta [Catovirus CTV1]	ARF08902	1.16944e-39				J
IMIMIMCATVN1_00587	NAD-dependent DNA ligase	NAD-dependent DNA ligase [Catovirus CTV1]	ARF08903	0	212035.DNLJ_MIMIV	dsDNA viruses, no RNA stage	S	L	DNA ligase (NAD+) activity	K01972	E6.5.1.2, ligA, ligB; DNA ligase (NAD+) [EC:6.5.1.2]	110
IMIMIMCATVN1_00588	hypothetical protein	hypothetical protein Catovirus_1_954 [Catovirus CTV1]	ARF08904	9.89637e-127	5786.XP_003283205.1	Amoebozoa	S		von Willebrand factor (vWF) type A domain			4
IMIMIMCATVN1_00589	hypothetical protein	No hits found										3
IMIMIMCATVN1_00590	hypothetical protein	No hits found										1
IMIMIMCATVN1_00591	hypothetical protein	hypothetical protein Catovirus_1_957 [Catovirus CTV1]	ARF08907	9.49656e-12								1
IMIMIMCATVN1_00592	hypothetical protein	hypothetical protein Catovirus_1_958 [Catovirus CTV1]	ARF08908	5.50405e-17
IMIMIMCATVN1_00593	hypothetical protein	No hits found										1
IMIMIMCATVN1_00594	hypothetical protein	hypothetical protein Catovirus_1_964 [Catovirus CTV1]	ARF08914	5.52589e-67
IMIMIMCATVN1_00595	hypothetical protein	hypothetical protein Catovirus_1_965 [Catovirus CTV1]	ARF08915	1.21946e-46								3
IMIMIMCATVN1_00596	Protein kinase domain-containing protein	serine/threonine protein kinase [Catovirus CTV1]	ARF08916	2.26946e-140	212035.YL205_MIMIV	dsDNA viruses, no RNA stage	S	OTU	protein serine/threonine kinase activity	K08832	SRPK3, STK23; serine/threonine-protein kinase SRPK3 [EC:2.7.11.1]	77
IMIMIMCATVN1_00597	hypothetical protein	No hits found										2
IMIMIMCATVN1_00598	hypothetical protein	No hits found										3
IMIMIMCATVN1_00599	hypothetical protein	ADP-ribosyltransferase exoenzyme domain protein [Catovirus CTV1]	ARF08920	0	212035.YR217_MIMIV	dsDNA viruses, no RNA stage	S		ADP-ribosyltransferase exoenzyme
IMIMIMCATVN1_00600	Intein-containing helicase, superfamily 3, DNA virus/DNA primase,phage/plasmid domain-containing protein	D5-like helicase-primase [Catovirus CTV1]	ARF08922	0	212035.YL207_MIMIV	dsDNA viruses, no RNA stage	S	L	D5 N terminal like
IMIMIMCATVN1_00601	Aspartate carbamoyltransferase regulatory subunit, C-terminal domain superfamily-containing protein	DNA-dependent RNA polymerase subunit Rpb9 [Catovirus CTV1]	ARF08923	6.16635e-67	212035.YL208_MIMIV	dsDNA viruses, no RNA stage		K				1
IMIMIMCATVN1_00602	RNA polymerase, subunit omega/K/RPB6	DNA-directed RNA polymerase subunit 6 [Catovirus CTV1]	ARF08924	5.09681e-67	693272.E3T5R2_CROVB	dsDNA viruses, no RNA stage	K	K	RNA polymerase Rpb6
IMIMIMCATVN1_00603	DNA topoisomerase, type IA	DNA topoisomerase IA [Catovirus CTV1]	ARF08925	0	212035.TOP1P_MIMIV	dsDNA viruses, no RNA stage	L	L	DNA topoisomerase	K03168	topA; DNA topoisomerase I [EC:5.6.2.1]	235
IMIMIMCATVN1_00604	SKP1/BTB/POZ domain superfamily-containing protein	hypothetical protein Catovirus_1_977 [Catovirus CTV1]	ARF08927	1.20188e-23
IMIMIMCATVN1_00605	DNA-directed RNA polymerase RPB5 subunit, eukaryote/virus	DNA-directed RNA polymerase subunit 5 [Catovirus CTV1]	ARF08928	1.93268e-127	4555.Si002945m	Poales	K	K	DNA-directed RNA polymerases I, II, and III subunit RPABC1	K03013	RPB5, POLR2E; DNA-directed RNA polymerases I, II, and III subunit RPABC1	32
IMIMIMCATVN1_00606	hypothetical protein	hypothetical protein Catovirus_1_979 [Catovirus CTV1]	ARF08929	7.43539e-85	5786.XP_003283279.1	Amoebozoa						20
IMIMIMCATVN1_00607	hypothetical protein	ankyrin repeat domain-containing protein [Fadolivirus 1]	QKF94067	7.28012e-30								2
IMIMIMCATVN1_00608	DUF5847-containing protein	hypothetical protein Catovirus_1_981 [Catovirus CTV1]	ARF08931	3.43762e-102								3
IMIMIMCATVN1_00609	Stomatin/HflK/HflC family protein	stomatin family protein [Catovirus CTV1]	ARF08936	1.63848e-148	160860.XP_007336872.1	Agaricomycetes incertae sedis	C	C	prohibitin homologues			124
IMIMIMCATVN1_00610	SAP domain superfamily/HNH endonuclease domain-containing protein	NH endonuclease [Klosneuvirus KNV1]	ARF12583	1.5537e-25				XL				6
IMIMIMCATVN1_00611	hypothetical protein	No hits found										6
IMIMIMCATVN1_00612	hypothetical protein	hypothetical protein Catovirus_1_648 [Catovirus CTV1]	ARF08598	2.65067e-97								1
IMIMIMCATVN1_00613	Intein-containing DNA-directed RNA polymerase subunit 2	DNA-directed RNA polymerase subunit beta [Mimivirus LCMiAC01]	QBK88636	0	6087.XP_002162413.1	Metazoa	K	K	DNA-directed 5'-3' RNA polymerase activity	K03010	RPB2, POLR2B; DNA-directed RNA polymerase II subunit RPB2 [EC:2.7.7.6]	137
IMIMIMCATVN1_00614	hypothetical protein	No hits found										3
IMIMIMCATVN1_00615	hypothetical protein	No hits found
IMIMIMCATVN1_00616	Uracil-DNA glycosylase family 1 protein	uracil-DNA glycosylase [Catovirus CTV1]	ARF08991	1.00109e-118	6087.XP_004205640.1	Metazoa	L	L	base-excision repair, AP site formation via deaminated base removal	K03648	UNG, UDG; uracil-DNA glycosylase [EC:3.2.2.27]	116
IMIMIMCATVN1_00617	Transcription factor TFIIB	ranscription initiation factor IIB [Catovirus CTV1]	ARF08992	0	212035.TF2B_MIMIV	dsDNA viruses, no RNA stage	S	K	TBP-class protein binding	K03124	TFIIB, GTF2B, SUA7, tfb; transcription initiation factor TFIIB	39
IMIMIMCATVN1_00618	Lon protease	ATP-dependent Lon protease [Catovirus CTV1]	ARF08993	0	693272.E3T507_CROVB	dsDNA viruses, no RNA stage	S	O	ATP-dependent peptidase activity	K01338	lon; ATP-dependent Lon protease [EC:3.4.21.53]	82
IMIMIMCATVN1_00619	hypothetical protein	hypothetical protein Catovirus_1_1044 [Catovirus CTV1]	ARF08994	3.90882e-51								6
IMIMIMCATVN1_00620	hypothetical protein	hypothetical protein Catovirus_1_1049 [Catovirus CTV1]	ARF08999	1.1656e-53								3
IMIMIMCATVN1_00621	hypothetical protein	No hits found
IMIMIMCATVN1_00622	Heat shock protein 70 family protein	sp70 protein [Catovirus CTV1]	ARF09002	0	6087.XP_002162694.2	Metazoa	O	O	heat shock	K03283	HSPA1s; heat shock 70kDa protein 1/2/6/8	165
IMIMIMCATVN1_00623	hypothetical protein	hypothetical protein Catovirus_1_1053 [Catovirus CTV1]	ARF09003	4.37103e-117
IMIMIMCATVN1_00624	Chaperone J-domain superfamily/HSP40/DnaJ peptide-binding superfamily-containing protein	DnaJ domain protein [Catovirus CTV1]	ARF09004	1.52803e-100	5833.PFF1415c	Haemosporida	O	O	DnaJ C terminal domain	K05516	cbpA; curved DNA-binding protein	13
IMIMIMCATVN1_00625	SWIB/MDM2 domain superfamily-containing protein	hypothetical protein Catovirus_1_1055 [Catovirus CTV1]	ARF09005	7.3761e-52								1
IMIMIMCATVN1_00626	hypothetical protein	hypothetical protein Catovirus_1_1056 [Catovirus CTV1]	ARF09006	3.25714e-84
IMIMIMCATVN1_00627	P-loop containing nucleoside triphosphate hydrolase superfamily/Zinc finger, RING/FYVE/PHD-type superfamily-containing protein	DEAD/SNF2-like helicase [Catovirus CTV1]	ARF09007	0	693272.E3T5H3_CROVB	dsDNA viruses, no RNA stage	S	L	N-methyltransferase activity
IMIMIMCATVN1_00628	hypothetical protein	hypothetical protein Catovirus_1_1058 [Catovirus CTV1]	ARF09008	2.29285e-90	212035.YL507_MIMIV	dsDNA viruses, no RNA stage						4
IMIMIMCATVN1_00629	hypothetical protein	hypothetical protein Catovirus_1_1059 [Catovirus CTV1]	ARF09009	1.86324e-72
IMIMIMCATVN1_00630	hypothetical protein	hypothetical protein Catovirus_1_1060 [Catovirus CTV1]	ARF09010	1.06666e-76	212035.YR505_MIMIV	dsDNA viruses, no RNA stage
IMIMIMCATVN1_00631	hypothetical protein	No hits found										3
IMIMIMCATVN1_00632	Intein-containing DNA-directed RNA polymerase subunit 1	DNA-directed RNA polymerase subunit 1 [Fadolivirus 1] &gt;gb|QNH72583.1| DNA-directed RNA polymerase subunit 1 [Fadolivirus]	QKF94034	0	212035.RPO1_MIMIV	dsDNA viruses, no RNA stage	S	K	RNA polymerase Rpb1, domain 3	K03006	RPB1, POLR2A; DNA-directed RNA polymerase II subunit RPB1 [EC:2.7.7.6]	259
IMIMIMCATVN1_00633	Peptidase S8, subtilisin-related	subtilase family protein [Catovirus CTV1]	ARF09021	4.23117e-160	1174504.AJTN02000080_gene2598	Bacillus	O	O	Belongs to the peptidase S8 family
IMIMIMCATVN1_00634	hypothetical protein	hypothetical protein Catovirus_1_1072 [Catovirus CTV1]	ARF09022	4.18603e-26								2
IMIMIMCATVN1_00635	Intein-containing replication factor C subunit 5	replication factor C protein [Mimivirus LCMiAC01]	QBK88906	0	5762.XP_002683633.1	Eukaryota	L	L	DNA replication	K10756	RFC3_5; replication factor C subunit 3/5	37
IMIMIMCATVN1_00636	Translation Initiation factor eIF- 4e	ranslation initiation factor 4E [Catovirus CTV1]	ARF09024	1.20131e-86	6087.XP_004205637.1	Metazoa	L	J	positive regulation of DNA-directed DNA polymerase activity			20
IMIMIMCATVN1_00637	Proliferating cell nuclear antigen, PCNA	proliferating cell nuclear antigen [Catovirus CTV1]	ARF09028	9.81372e-160	1474867.A0A076FFW1_9PHYC	dsDNA viruses, no RNA stage	L	L	Proliferating cell nuclear antigen, C-terminal domain	K04802	PCNA; proliferating cell nuclear antigen	40
IMIMIMCATVN1_00638	hypothetical protein	hypothetical protein Catovirus_1_1079 [Catovirus CTV1]	ARF09029	2.07461e-67
IMIMIMCATVN1_00639	hypothetical protein	hypothetical protein Catovirus_1_1080 [Catovirus CTV1]	ARF09030	2.51526e-08
IMIMIMCATVN1_00640	hypothetical protein	hypothetical protein Catovirus_1_1081 [Catovirus CTV1]	ARF09031	3.44035e-12								2
IMIMIMCATVN1_00641	DUF5760-containing protein	hypothetical protein Catovirus_1_1082 [Catovirus CTV1]	ARF09032	6.77543e-50								2
IMIMIMCATVN1_00642	hypothetical protein	hypothetical protein Catovirus_1_1083 [Catovirus CTV1]	ARF09033	5.05021e-36								1
IMIMIMCATVN1_00643	hypothetical protein	No hits found										1
IMIMIMCATVN1_00644	DNA-binding domain superfamily/HNH nuclease domain-containing protein	putative HNH enonculease [Fadolivirus 1]	QKF94703	3.7623e-116	1123288.SOV_6c00620	Negativicutes	S	XL	HNH endonuclease			3
IMIMIMCATVN1_00645	hypothetical protein	hypothetical protein Catovirus_1_1084 [Catovirus CTV1]	ARF09034	1.26208e-84	693272.E3T4Z8_CROVB	dsDNA viruses, no RNA stage						2
IMIMIMCATVN1_00646	Ankyrin repeat domain-containing protein	ankyrin repeat protein [Catovirus CTV1]	ARF09035	1.39066e-90								5
IMIMIMCATVN1_00647	hypothetical protein	hypothetical protein Catovirus_1_1086 [Catovirus CTV1]	ARF09036	1.05018e-51								3
IMIMIMCATVN1_00648	hypothetical protein	hypothetical protein Catovirus_1_1087 [Catovirus CTV1]	ARF09037	1.9589e-13								2
IMIMIMCATVN1_00649	hypothetical protein	hypothetical protein Catovirus_1_1088 [Catovirus CTV1]	ARF09038	6.68641e-18								1
IMIMIMCATVN1_00650	hypothetical protein	hypothetical protein Catovirus_1_1089 [Catovirus CTV1]	ARF09039	1.80507e-15
IMIMIMCATVN1_00651	hypothetical protein	hypothetical protein Catovirus_1_1090 [Catovirus CTV1]	ARF09040	2.90401e-44								6
IMIMIMCATVN1_00652	hypothetical protein	hypothetical protein Catovirus_1_1091 [Catovirus CTV1]	ARF09041	1.73847e-44								2
IMIMIMCATVN1_00653	Ankyrin repeat domain-containing protein	ankyrin repeat protein [Catovirus CTV1]	ARF09042	0								2
IMIMIMCATVN1_00654	ATP synthase subunit alpha, N-terminal domain-like superfamily-containing protein	putative minor capsid protein [Catovirus CTV1]	ARF09043	0	693272.E3T597_CROVB	dsDNA viruses, no RNA stage
IMIMIMCATVN1_00655	DNA topoisomerase 2	DNA gyrase/topoisomerase IV [Catovirus CTV1]	ARF09044	0	6087.XP_002163496.1	Metazoa	B	B	Control of topological states of DNA by transient breakage and subsequent rejoining of DNA strands. Topoisomerase II makes double-strand breaks	K03164	TOP2; DNA topoisomerase II [EC:5.6.2.2]	503
IMIMIMCATVN1_00656	PAN/Apple domain-containing protein	hypothetical protein Catovirus_1_1095 [Catovirus CTV1]	ARF09045	6.88718e-90
IMIMIMCATVN1_00657	U box domain-containing protein	U-box domain protein [Catovirus CTV1]	ARF09046	2.90289e-108
IMIMIMCATVN1_00658	Acyl-CoA N-acyltransferase superfamily-containingprotein	acetyltransferase GNAT family protein [Catovirus CTV1]	ARF09047	1.65449e-58								7
IMIMIMCATVN1_00659	hypothetical protein	No hits found										6
IMIMIMCATVN1_00660	AP endonuclease 2	apurinic endonuclease [Catovirus CTV1]	ARF09048	6.27018e-114	933262.AXAM01000098_gene3456	Desulfobacterales	L	L	Endonuclease IV plays a role in DNA repair. It cleaves phosphodiester bonds at apurinic or apyrimidinic sites (AP sites) to produce new 5'-ends that are base-free deoxyribose 5-phosphate residues. It preferentially attacks modified AP sites created by bleomycin and neocarzinostatin	K01151	nfo; deoxyribonuclease IV [EC:3.1.21.2]	76
IMIMIMCATVN1_00661	P-loop containing nucleoside triphosphate hydrolase superfamily/Replication factor C, C-terminal domain-containing protein	replication factor C small subunit [Catovirus CTV1]	ARF09049	0	212035.RFCS2_MIMIV	dsDNA viruses, no RNA stage	L	L	DNA polymerase III, delta subunit	K10756	RFC3_5; replication factor C subunit 3/5	126
IMIMIMCATVN1_00662	Asparagine synthase, glutamine-hydrolyzing	asparagine synthase [Catovirus CTV1]	ARF09050	0	693272.E3T4J5_CROVB	dsDNA viruses, no RNA stage	E	E	asparagine synthase (glutamine-hydrolyzing) activity	K01953	asnB, ASNS; asparagine synthase (glutamine-hydrolysing) [EC:6.3.5.4]	271
IMIMIMCATVN1_00663	hypothetical protein	hypothetical protein Catovirus_2_326 [Catovirus CTV1]	ARF09377	4.59402e-16								4
IMIMIMCATVN1_00664	hypothetical protein	hypothetical protein Catovirus_2_325 [Catovirus CTV1]	ARF09376	4.26298e-89
IMIMIMCATVN1_00665	S-phase kinase-associated protein 1	hypothetical protein Ae201684_002781 [Aphanomyces euteiches]	KAF0742109	4.40585e-33	115417.EPrPW00000022944	Pythiales	O	O	Skp1. Source PGD	K03094	SKP1, CBF3D; S-phase kinase-associated protein 1	61
IMIMIMCATVN1_00666	Uncharacterized protein R472	hypothetical protein Catovirus_2_323 [Catovirus CTV1]	ARF09374	0	212035.YR472_MIMIV	dsDNA viruses, no RNA stage
IMIMIMCATVN1_00667	hypothetical protein	hypothetical protein Catovirus_2_322 [Catovirus CTV1]	ARF09373	9.79797e-138				R				3
IMIMIMCATVN1_00668	RNA polymerase, RBP11-like subunit superfamily-containing protein	DNA directed RNA polymerase subunit L [Catovirus CTV1]	ARF09372	2.78967e-180	693272.E3T5Q3_CROVB	dsDNA viruses, no RNA stage	S	K	RNA polymerase Rpb3/RpoA insert domain
IMIMIMCATVN1_00669	hypothetical protein	hypothetical protein Catovirus_2_320 [Catovirus CTV1]	ARF09371	4.02516e-78								2
IMIMIMCATVN1_00670	hypothetical protein	hypothetical protein Catovirus_2_319 [Catovirus CTV1]	ARF09370	7.60813e-65								2
IMIMIMCATVN1_00671	hypothetical protein	hypothetical protein Catovirus_2_317 [Catovirus CTV1]	ARF09368	4.84909e-154								2
IMIMIMCATVN1_00672	hypothetical protein	hypothetical protein Catovirus_2_316 [Catovirus CTV1]	ARF09367	1.3459e-21								2
IMIMIMCATVN1_00673	DUF5762-containing protein	hypothetical protein YASMINEVIRUS_756 [Yasminevirus sp. GU-2018]	VBB18293	1.118e-83	10506.Q98459_PBCV1	dsDNA viruses, no RNA stage						3
IMIMIMCATVN1_00674	hypothetical protein	hypothetical protein [Tupanvirus deep ocean]	QKU33909	2.43206e-52	325452.fgenesh_scip_prom.46568.479	Peronosporales						14
IMIMIMCATVN1_00675	DUF5771-containing protein	hypothetical protein Hyperionvirus14_24 [Hyperionvirus sp.]	AYV83935	2.57094e-47								3
IMIMIMCATVN1_00676	Polynucleotide kinase 3 phosphatase	polynucleotide phosphatase/kinase [Catovirus CTV1]	ARF09365	5.14803e-146	7159.AAEL000527-PA	Nematocera	L	L	Polynucleotide kinase- 3'-phosphatase	K08073	PNKP; bifunctional polynucleotide phosphatase/kinase [EC:3.1.3.32 2.7.1.78]	107
IMIMIMCATVN1_00677	Serpin family protein	serpin [Catovirus CTV1]	ARF09364	1.87405e-108	212035.YR700_MIMIV	dsDNA viruses, no RNA stage	S	T	Serpin (serine protease inhibitor)			7
IMIMIMCATVN1_00678	hypothetical protein	hypothetical protein Catovirus_2_312 [Catovirus CTV1]	ARF09363	9.17614e-55
IMIMIMCATVN1_00679	hypothetical protein	hypothetical protein Catovirus_2_311 [Catovirus CTV1]	ARF09362	4.5291e-94
IMIMIMCATVN1_00680	Uncharacterized protein R459	hypothetical protein Catovirus_2_310 [Catovirus CTV1]	ARF09361	2.61737e-65
IMIMIMCATVN1_00681	Ubiquitin-conjugating enzyme/RWD-like protein	ubiquitin-conjugating enzyme E2 [Catovirus CTV1]	ARF09360	1.21692e-62	5874.XP_955134.1	Piroplasmida	O	O	Belongs to the ubiquitin-conjugating enzyme family	K06689	UBE2D, UBC4, UBC5; ubiquitin-conjugating enzyme E2 D [EC:2.3.2.23]	90
IMIMIMCATVN1_00682	Uncharacterized protein R457	hypothetical protein Catovirus_2_308 [Catovirus CTV1]	ARF09359	3.41187e-86	212035.YR457_MIMIV	dsDNA viruses, no RNA stage						5
IMIMIMCATVN1_00683	hypothetical protein	hypothetical protein Catovirus_2_307 [Catovirus CTV1]	ARF09358	0	212035.YL454_MIMIV	dsDNA viruses, no RNA stage						3
IMIMIMCATVN1_00684	hypothetical protein	hypothetical protein Catovirus_2_306 [Catovirus CTV1]	ARF09357	3.64775e-53
IMIMIMCATVN1_00685	E3 ubiquitin-protein ligase Zswim2	hypothetical protein Catovirus_2_305 [Catovirus CTV1]	ARF09356	2.51506e-62	93612.XP_008026557.1	Dothideomycetes	O	O	Ring finger domain			37
IMIMIMCATVN1_00686	Major capsid protein	NCLDV major capsid protein [Catovirus CTV1]	ARF09355	0	212035.CAPS2_MIMIV	dsDNA viruses, no RNA stage	S	M	Large eukaryotic DNA virus major capsid protein			2
IMIMIMCATVN1_00687	Group II dsDNA virus coat/capsid superfamily-containing protein	NCLDV major capsid protein [Catovirus CTV1]	ARF09354	0	212035.CAPS2_MIMIV	dsDNA viruses, no RNA stage	S	M	Large eukaryotic DNA virus major capsid protein			1
IMIMIMCATVN1_00688	Group II dsDNA virus coat/capsid superfamily-containing protein	NCLDV major capsid protein [Catovirus CTV1]	ARF09353	0	212035.CAPS4_MIMIV	dsDNA viruses, no RNA stage	S	M	Large eukaryotic DNA virus major capsid protein			5
IMIMIMCATVN1_00689	hypothetical protein	hypothetical protein Catovirus_2_301 [Catovirus CTV1]	ARF09352	0								1
IMIMIMCATVN1_00690	Thioredoxin domain-containing protein	hioredoxin [Catovirus CTV1]	ARF09351	5.81724e-28	5759.rna_EHI_170420-1	Eukaryota	CO	CO	intramolecular oxidoreductase activity, transposing S-S bonds
IMIMIMCATVN1_00691	ADP-ribosylation/Crystallin J1	ADP-ribosylglycohydrolase [Catovirus CTV1]	ARF09350	7.92529e-117	212035.ADPRL_MIMIV	dsDNA viruses, no RNA stage	S	F	ADP-ribosylglycohydrolase	K01245	ADPRH; ADP-ribosylarginine hydrolase [EC:3.2.2.19]	101
IMIMIMCATVN1_00692	Chaperone J-domain superfamily/DnaJ domain-containing protein	DnaJ domain protein [Catovirus CTV1]	ARF09349	3.84543e-115	46681.XP_001734167.1	Amoebozoa	O	O	DnaJ central domain
IMIMIMCATVN1_00693	Acyl transferase/acyl hydrolase/lysophospholipasesuperfamily/Patatin-like phospholipase domain-containing protein	patatin-like phospholipase [Catovirus CTV1]	ARF09348	2.05733e-129	212035.YL446_MIMIV	dsDNA viruses, no RNA stage	S	I	lipid catabolic process	K07001	K07001; NTE family protein	40
IMIMIMCATVN1_00694	hypothetical protein	hypothetical protein Catovirus_2_296 [Catovirus CTV1]	ARF09347	2.36118e-58
IMIMIMCATVN1_00695	hypothetical protein	hypothetical protein Catovirus_2_295 [Catovirus CTV1]	ARF09346	1.64956e-09
IMIMIMCATVN1_00696	DUF5767 containing protein	hypothetical protein Catovirus_2_294 [Catovirus CTV1]	ARF09345	1.77751e-141	693272.E3T4T6_CROVB	dsDNA viruses, no RNA stage						10
IMIMIMCATVN1_00697	hypothetical protein	No hits found										2
IMIMIMCATVN1_00698	hypothetical protein	hypothetical protein Catovirus_2_292 [Catovirus CTV1]	ARF09343	7.09011e-118	212035.YR450_MIMIV	dsDNA viruses, no RNA stage		K
IMIMIMCATVN1_00699	Ribonuclease H-like superfamily-containing protein	hypothetical protein Catovirus_2_291 [Catovirus CTV1]	ARF09342	1.06849e-111	212035.YL451_MIMIV	dsDNA viruses, no RNA stage		L
IMIMIMCATVN1_00700	hypothetical protein	No hits found
IMIMIMCATVN1_00701	TATA-box binding protein	TATA box binding protein [Catovirus CTV1]	ARF09340	4.97839e-117	212035.TBPL_MIMIV	dsDNA viruses, no RNA stage	K	K	Transcription factor TFIID (or TATA-binding protein, TBP)	K03120	TBP, tbp; transcription initiation factor TFIID TATA-box-binding protein	14
IMIMIMCATVN1_00702	hypothetical protein	hypothetical protein LCMiAC02_00780 [Mimivirus LCMiAC02]	QBK88985	5.95873e-09
IMIMIMCATVN1_00703	DUF72 containing protein	hypothetical protein Faunusvirus1_51 [Faunusvirus sp.]	AYV79031	1.132e-39	1121890.AUDO01000016_gene2932	Flavobacterium	S		Protein of unknown function DUF72			82
IMIMIMCATVN1_00704	hypothetical protein	No hits found										1
IMIMIMCATVN1_00705	hypothetical protein	hypothetical protein mc_391 [Moumouvirus australiensis]	AVL94777	4.29123e-63	212035.YR423_MIMIV	dsDNA viruses, no RNA stage		XL				4
IMIMIMCATVN1_00706	Group II dsDNA virus coat/capsid protein homologous superfamily-containing protein	major capsid protein [Catovirus CTV1]	ARF09335	0	6087.XP_004205628.1	Eukaryota	S	M	Large eukaryotic DNA virus major capsid protein			9
IMIMIMCATVN1_00707	hypothetical protein	hypothetical protein Catovirus_2_282 [Catovirus CTV1]	ARF09333	1.51637e-15								1
IMIMIMCATVN1_00708	Poxvirus VLTF3, late transcription factor	late transcription factor VLTF3-like protein [Catovirus CTV1]	ARF09332	0	212035.YR429_MIMIV	dsDNA viruses, no RNA stage	S	K	Poxvirus Late Transcription Factor VLTF3 like			23
IMIMIMCATVN1_00709	hypothetical protein	hypothetical protein Catovirus_2_279 [Catovirus CTV1]	ARF09330	9.33214e-09								1
IMIMIMCATVN1_00710	DUF5832 containing protein	hypothetical protein Catovirus_2_278 [Catovirus CTV1]	ARF09329	8.75228e-70	693272.E3T5B0_CROVB	dsDNA viruses, no RNA stage
IMIMIMCATVN1_00711	hypothetical protein	hypothetical protein Catovirus_2_277 [Catovirus CTV1]	ARF09328	4.54588e-37								2
IMIMIMCATVN1_00712	P-loop containing nucleoside triphosphate hydrolase homologous superfamily-containing protein	packaging ATPase [Catovirus CTV1]	ARF09327	3.48169e-146	212035.YL437_MIMIV	dsDNA viruses, no RNA stage	S	B	adenyl ribonucleotide binding			5
IMIMIMCATVN1_00713	hypothetical protein	hypothetical protein Catovirus_2_275 [Catovirus CTV1]	ARF09326	5.62814e-22
IMIMIMCATVN1_00714	DUF5764 containing protein	hypothetical protein Catovirus_2_274 [Catovirus CTV1]	ARF09325	5.95795e-126	212035.YL417_MIMIV	dsDNA viruses, no RNA stage
IMIMIMCATVN1_00715	hypothetical protein	hypothetical protein Catovirus_2_273 [Catovirus CTV1]	ARF09324	2.90118e-45								1
IMIMIMCATVN1_00716	hypothetical protein	hypothetical protein Catovirus_2_272 [Catovirus CTV1]	ARF09323	0								2
IMIMIMCATVN1_00717	hypothetical protein	hypothetical protein Catovirus_2_271 [Catovirus CTV1]	ARF09322	2.90855e-16								6
IMIMIMCATVN1_00718	Zinc finger, CCCH-type homologous superfamily domain-containing protein	hypothetical protein Catovirus_2_270 [Catovirus CTV1]	ARF09321	1.0714e-82								3
IMIMIMCATVN1_00719	ATPase, AAA-type, core domain/DNA replication factor RFC1, C-terminal domain-containing protein	replication factor C large subunit [Catovirus CTV1]	ARF09319	0	212035.RFCL_MIMIV	dsDNA viruses, no RNA stage	L	L	DNA clamp loader activity	K10754	RFC1; replication factor C subunit 1	30
IMIMIMCATVN1_00720	Major core protein 4b	P4B major core protein [Catovirus CTV1]	ARF09318	0	212035.YL410_MIMIV	dsDNA viruses, no RNA stage	S	B	Poxvirus P4B major core protein			1
IMIMIMCATVN1_00721	hypothetical protein	No hits found
IMIMIMCATVN1_00722	DUF5761 containing protein	hypothetical protein Catovirus_2_265 [Catovirus CTV1]	ARF09316	2.55043e-90	212035.YR409_MIMIV	dsDNA viruses, no RNA stage
IMIMIMCATVN1_00723	hypothetical protein	hypothetical protein Catovirus_2_262 [Catovirus CTV1]	ARF09313	0	212035.YR403_MIMIV	dsDNA viruses, no RNA stage						6
IMIMIMCATVN1_00724	hypothetical protein	vergent protein kinase [Catovirus CTV1]	ARF09312	0	212035.YR400_MIMIV	dsDNA viruses, no RNA stage	S		protein serine/threonine kinase activity			3
IMIMIMCATVN1_00725	Protein kinase-like domain homologous superfamilydomain-containing protein	serine/threonine protein kinase [Catovirus CTV1]	ARF09311	0	693272.E3T580_CROVB	dsDNA viruses, no RNA stage	S	OTU	protein serine/threonine kinase activity
IMIMIMCATVN1_00726	5'-3' exoribonuclease	XRN 5&apos;-3&apos; exonuclease [Catovirus CTV1]	ARF09310	0	693272.E3T575_CROVB	dsDNA viruses, no RNA stage	L	AL	XRN 5'-3' exonuclease N-terminus
IMIMIMCATVN1_00727	hypothetical protein	hypothetical protein Catovirus_2_257 [Catovirus CTV1]	ARF09308	6.52799e-17								3
IMIMIMCATVN1_00728	Metallo-dependent phosphatase-like homologous superfamily domain-containing protein	metallophosphatase/phosphoesterase [Catovirus CTV1]	ARF09307	4.75374e-174	693272.E3T584_CROVB	dsDNA viruses, no RNA stage	S		bis(5'-nucleosyl)-tetraphosphatase (symmetrical) activity			70
IMIMIMCATVN1_00729	hypothetical protein	hypothetical protein Catovirus_2_255 [Catovirus CTV1]	ARF09306	1.29831e-16								4
IMIMIMCATVN1_00730	hypothetical protein	hypothetical protein Catovirus_2_254 [Catovirus CTV1]	ARF09305	1.43473e-16								2
IMIMIMCATVN1_00731	Intein-containing P-loop containing nucleoside triphosphate hydrolase homologous superfamily type protein	superfamily II DNA or RNA helicase [Catovirus CTV1]	ARF09304	0	424947.U5N122_9CAUD	Siphoviridae	S	KL	intein-mediated protein splicing			5
IMIMIMCATVN1_00732	AAA+ ATPase domain/Replication factor C, C-terminal domain-containing protein	replication factor C small subunit [Catovirus CTV1]	ARF09303	0	40384.G7XZ79	Eurotiales	L	L	replication factor C	K10755	RFC2_4; replication factor C subunit 2/4	172
IMIMIMCATVN1_00733	HD/PDEase domain-containing protein	D phosphohydrolase [Catovirus CTV1]	ARF09302	0	212035.YL394_MIMIV	dsDNA viruses, no RNA stage				K22544	SAMHD1; deoxynucleoside triphosphate triphosphohydrolase SAMHD1 [EC:3.1.5.-]	139
IMIMIMCATVN1_00734	Heat shock protein 70	sp70 protein [Catovirus CTV1]	ARF09301	0	5808.XP_002140852.1	Coccidia	O	O	heat shock protein 70	K03283	HSPA1s; heat shock 70kDa protein 1/2/6/8	477
IMIMIMCATVN1_00735	Ubiquitin-like superfamily domain-containing protein	ubiquitin-60S ribosomal protein L40 [Spizellomyces punctatus DAOM BR117] &gt;gb|KND00857.1| ubiquitin-60S ribosomal protein L40 [Spizellomyces punctatus DAOM BR117] &gt;gb|TPX54103.1| hypothetical protein PhCBS80983_g06056 [Powellomyces hirtus] &gt;gb|TPX72224.1| hypothetical protein SpCBS45565_g00500 [Spizellomyces sp. &apos;palustris&apos;]	XP_016608896	2.48809e-42	5855.PVX_084620	Haemosporida	O	O	Ubiquitin-like domain	K02927	RP-L40e, RPL40, UBA52; ubiquitin-large subunit ribosomal protein L40e	46
IMIMIMCATVN1_00736	XPA superfamily domain/Putative DNA-binding superfamily domain-containing protein	hypothetical protein Catovirus_2_247 [Catovirus CTV1]	ARF09298	5.56766e-60
IMIMIMCATVN1_00737	Transcription factor, GTP-binding domain/Translation protein, beta-barrel superfamily domain-containing protein	Eukaryotic translation initiation factor 2 gamma subunit [Catovirus CTV1]	ARF09296	0	5722.XP_001328519.1	Eukaryota	J	J	translation initiation factor activity	K03242	EIF2S3; translation initiation factor 2 subunit 3	182
IMIMIMCATVN1_00738	Protein phosphatase 2C family protein	serine/threonine protein phosphatase [Catovirus CTV1]	ARF09295	1.19305e-134	693272.E3T5P6_CROVB	dsDNA viruses, no RNA stage	S	O	protein serine/threonine phosphatase activity	K17506	PPM1L, PP2CE; protein phosphatase 1L [EC:3.1.3.16]	37
IMIMIMCATVN1_00739	hypothetical protein	hypothetical protein Catovirus_2_243 [Catovirus CTV1]	ARF09294	5.94544e-171	693272.E3T5P5_CROVB	dsDNA viruses, no RNA stage		A
IMIMIMCATVN1_00740	hypothetical protein	hypothetical protein Catovirus_2_242 [Catovirus CTV1]	ARF09293	3.63887e-17								2
IMIMIMCATVN1_00741	hypothetical protein	hypothetical protein Terrestrivirus3_175 [Terrestrivirus sp.]	AYV75906	1.05974e-22								3
IMIMIMCATVN1_00742	Protein kinase-like homologous superfamily domain-containing protein	serine/threonine protein kinase [Catovirus CTV1]	ARF09286	3.08975e-157	5888.CAK81398	Eukaryota	T	T	protein kinase activity
IMIMIMCATVN1_00743	Ribonucleotide reductase small subunit	ribonucleoside diphosphate reductase beta subunit [Catovirus CTV1]	ARF09285	0	212035.RIR2_MIMIV	dsDNA viruses, no RNA stage	S	F	Ribonucleotide reductase, small chain	K10808	RRM2; ribonucleoside-diphosphate reductase subunit M2 [EC:1.17.4.1]	246
IMIMIMCATVN1_00744	hypothetical protein	No hits found
IMIMIMCATVN1_00745	Ribonucleoside-diphosphate reductase large subunit	ribonucleoside diphosphate reductase large subunit [Terrestrivirus sp.]	AYV75912	0	1121931.AUHG01000010_gene487	Flavobacteriia	F	F	Provides the precursors necessary for DNA synthesis. Catalyzes the biosynthesis of deoxyribonucleotides from the corresponding ribonucleotides
IMIMIMCATVN1_00746	ClpP/crotonase-like homologous superfamily domain-containing protein	protease SohB [SAR324 cluster bacterium]	MBF0278032	2.91425e-34	314275.MADE_1009600	Alteromonadaceae	OU	OU	COG0616 Periplasmic serine proteases (ClpP class)	K04774	sohB; serine protease SohB [EC:3.4.21.-]	58
IMIMIMCATVN1_00747	Ankyrin repeat domain-containing protein	ankyrin repeat protein [Catovirus CTV1]	ARF09283	0	212035.YL371_MIMIV	dsDNA viruses, no RNA stage	S		aspartic-type endopeptidase activity			5
IMIMIMCATVN1_00748	DNA polymerase family X	DNA polymerase family X protein [Catovirus CTV1]	ARF09282	2.56539e-163	212035.DPOLX_MIMIV	dsDNA viruses, no RNA stage	S	L	DNA polymerase beta thumb	K02330	POLB; DNA polymerase beta [EC:2.7.7.7 4.2.99.-]	108
IMIMIMCATVN1_00749	Papain-like cysteine peptidase homologous superfamily domain-containing protein	ubiquitin carboxyl-terminal hydrolase [Catovirus CTV1]	ARF09281	0	8479.XP_005307314.1	Testudines	O	O	Ubiquitin specific peptidase 8
IMIMIMCATVN1_00750	RNA cap guanine-N2 methyltransferase	putative RNA methylase [Catovirus CTV1]	ARF09280	2.68156e-90	212035.YL320_MIMIV	dsDNA viruses, no RNA stage	A	A	7-methylguanosine RNA capping	K14292	TGS1; trimethylguanosine synthase [EC:2.1.1.-]	10
IMIMIMCATVN1_00751	DNA-directed DNA polymerase, family B	DNA polymerase family B elongation subunit [Catovirus CTV1]	ARF09278	0	212035.DPOL_MIMIV	dsDNA viruses, no RNA stage	S	L	DNA polymerase family B	K02327	POLD1; DNA polymerase delta subunit 1 [EC:2.7.7.7]	40
IMIMIMCATVN1_00752	hypothetical protein	hypothetical protein Catovirus_2_226 [Catovirus CTV1]	ARF09277	1.10805e-43								2
IMIMIMCATVN1_00753	hypothetical protein	hypothetical protein Catovirus_2_225 [Catovirus CTV1]	ARF09276	3.70104e-95	212035.YR325_MIMIV	dsDNA viruses, no RNA stage	S		metallopeptidase activity
IMIMIMCATVN1_00754	RNA ligase domain, REL/Rln2 containing protein	RNA ligase [Hyperionvirus sp.]	AYV82700	5.91974e-100	1122176.KB903554_gene3905	Sphingobacteriia	J	J	RNA ligase			126
IMIMIMCATVN1_00755	hypothetical protein	arly transcription factor VETF large subunit [Catovirus CTV1]	ARF09274	0	212035.YR327_MIMIV	dsDNA viruses, no RNA stage		K
IMIMIMCATVN1_00756	hypothetical protein	hypothetical protein Fadolivirus_1_361 [Fadolivirus 1]	QKF93819	4.77269e-50								7
IMIMIMCATVN1_00757	hypothetical protein	hypothetical protein Catovirus_2_222 [Catovirus CTV1]	ARF09273	3.0605e-16								2
IMIMIMCATVN1_00758	hypothetical protein	hypothetical protein Catovirus_2_221 [Catovirus CTV1]	ARF09272	1.48933e-88								10
IMIMIMCATVN1_00759	DUF5755-containing protein	hypothetical protein Catovirus_2_220 [Catovirus CTV1]	ARF09271	2.94968e-70								3
IMIMIMCATVN1_00760	hypothetical protein	hypothetical protein Catovirus_2_218 [Catovirus CTV1]	ARF09269	3.73505e-87
IMIMIMCATVN1_00761	hypothetical protein	hypothetical protein Catovirus_2_217 [Catovirus CTV1]	ARF09268	1.01778e-31
IMIMIMCATVN1_00762	hypothetical protein	hypothetical protein Edafosvirus30_8 [Edafosvirus sp.]	AYV78757	2.41011e-08
IMIMIMCATVN1_00763	Cullin homology homologous superfamily domain-containing protein	cullin family protein [Catovirus CTV1]	ARF09266	9.30552e-97	3880.AES96670	fabids	D	D	Belongs to the cullin family
IMIMIMCATVN1_00764	hypothetical protein	hypothetical protein Catovirus_2_214 [Catovirus CTV1]	ARF09265	0	212035.YR338_MIMIV	dsDNA viruses, no RNA stage						1
IMIMIMCATVN1_00765	hypothetical protein	hypothetical protein Catovirus_1_648 [Catovirus CTV1]	ARF08598	1.99533e-94								3
IMIMIMCATVN1_00766	Transcription elongation factor S-II, central domain homologous superfamily domain-containing protein	ranscription elongation factor TFIIS [Catovirus CTV1]	ARF09263	7.09483e-93	693272.E3T569_CROVB	dsDNA viruses, no RNA stage	S	K	Transcription factor S-II (TFIIS)	K03145	TFIIS; transcription elongation factor S-II	20
IMIMIMCATVN1_00767	Putative poly(A) polymerase catalytic subunit	hypothetical protein Catovirus_2_211 [Catovirus CTV1]	ARF09262	0	212035.PAP1_MIMIV	dsDNA viruses, no RNA stage	A	A	polynucleotide adenylyltransferase activity
IMIMIMCATVN1_00768	Ribonuclease III	ribonuclease III [Catovirus CTV1]	ARF09261	0	693272.E3T4V2_CROVB	dsDNA viruses, no RNA stage	A	A	rRNA catabolic process	K03685	rnc, DROSHA, RNT1; ribonuclease III [EC:3.1.26.3]	39
IMIMIMCATVN1_00769	hypothetical protein	hypothetical protein Catovirus_2_209 [Catovirus CTV1]	ARF09260	3.03091e-09								2
IMIMIMCATVN1_00770	Putative ATP-dependent RNA helicase R350	DEAD/SNF2-like helicase [Catovirus CTV1]	ARF09257	0	693272.E3T553_CROVB	dsDNA viruses, no RNA stage	S	L	N-methyltransferase activity			4
IMIMIMCATVN1_00771	hypothetical protein	No hits found
IMIMIMCATVN1_00772	Isoleucine-tRNA ligase	soleucyl-tRNA synthetase [Catovirus CTV1]	ARF09196	0	7719.XP_009858739.1	Chordata	J	J	isoleucyl-tRNA aminoacylation	K01870	IARS, ileS; isoleucyl-tRNA synthetase [EC:6.1.1.5]	470
IMIMIMCATVN1_00773	hypothetical protein	No hits found
IMIMIMCATVN1_00774	hypothetical protein	hypothetical protein Klosneuvirus_5_30 [Klosneuvirus KNV1]	ARF12360	1.82491e-48	1307436.PBF_04493	Bacillus						6
IMIMIMCATVN1_00775	hypothetical protein	hypothetical protein Catovirus_2_148 [Catovirus CTV1]	ARF09199	1.86488e-113								3
IMIMIMCATVN1_00776	hypothetical protein	hypothetical protein Catovirus_2_149 [Catovirus CTV1]	ARF09200	5.89875e-13
IMIMIMCATVN1_00777	hypothetical protein	No hits found										2
IMIMIMCATVN1_00778	Metalloenzyme, LuxS/M16 peptidase-like homologoussuperfamily domain-containing protein	Zn-dependent peptidase [Catovirus CTV1]	ARF09202	1.3087e-173	36914.XP_001524140.1	Debaryomycetaceae	O	O	Middle or third domain of peptidase_M16	K01408	IDE, ide; insulysin [EC:3.4.24.56]	191
IMIMIMCATVN1_00779	hypothetical protein	hypothetical protein Catovirus_2_152 [Catovirus CTV1]	ARF09203	1.98365e-28								2
IMIMIMCATVN1_00780	Myristoyl-CoA:protein N-myristoyltransferase	N-myristoyltransferase [Catovirus CTV1]	ARF09204	9.72687e-75	4950.XP_003680291.1	Saccharomycetaceae	H	H	Adds a myristoyl group to the N-terminal glycine residue of certain cellular proteins	K00671	NMT; glycylpeptide N-tetradecanoyltransferase [EC:2.3.1.97]	45
IMIMIMCATVN1_00781	hypothetical protein	hypothetical protein Catovirus_2_154 [Catovirus CTV1]	ARF09205	1.46145e-57
IMIMIMCATVN1_00782	hypothetical protein	hypothetical protein Catovirus_2_155 [Catovirus CTV1]	ARF09206	1.86862e-29								2
IMIMIMCATVN1_00783	Intein-containing replication factor C subunit 4	replication factor C small subunit [Catovirus CTV1]	ARF09207	0	29760.VIT_18s0001g02090.t01	Streptophyta	L	L	Replication factor C subunit	K10755	RFC2_4; replication factor C subunit 2/4	35
IMIMIMCATVN1_00784	hypothetical protein	No hits found										2
IMIMIMCATVN1_00785	P-loop containing nucleoside triphosphate hydrolase homologous superfamily domain-containing protein	oxynucleoside monophosphate kinase [Catovirus CTV1]	ARF09209	1.63121e-74	212035.DNMK_MIMIV	dsDNA viruses, no RNA stage	S	F	kinase activity			17
IMIMIMCATVN1_00786	hypothetical protein	hypothetical protein Catovirus_2_160 [Catovirus CTV1]	ARF09211	2.62897e-18								1
IMIMIMCATVN1_00787	Chaperone DnaJ	DnaJ domain protein [Catovirus CTV1]	ARF09212	1.61482e-164	5970.XP_009156827.1	Chaetothyriomycetidae	O	O	DnaJ central domain	K09503	DNAJA2; DnaJ homolog subfamily A member 2	48
IMIMIMCATVN1_00788	XPG/Rad2 endonuclease	FLAP-like endonuclease XPG [Catovirus CTV1]	ARF09213	4.1006e-108	161934.XP_010680188.1	Streptophyta	L	L	Structure-specific nuclease with 5'-flap endonuclease and 5'-3' exonuclease activities involved in DNA replication and repair. During DNA replication, cleaves the 5'-overhanging flap structure that is generated by displacement synthesis when DNA polymerase encounters the 5'-end of a downstream Okazaki fragment. It enters the flap from the 5'-end and then tracks to cleave the flap base, leaving a …	K04799	FEN1, RAD2; flap endonuclease-1 [EC:3.-.-.-]	83
IMIMIMCATVN1_00789	hypothetical protein	No hits found
IMIMIMCATVN1_00790	hypothetical protein	hypothetical protein Catovirus_2_163 [Catovirus CTV1]	ARF09214	9.47472e-149								3
IMIMIMCATVN1_00791	HAD homologous superfamily domain-containing protein	NLI interacting factor [Gaeavirus sp.]	AYV80297	1.45709e-11	5888.CAK82084	Eukaryota	K	K	phosphoprotein phosphatase activity	K15731	CTDSP; carboxy-terminal domain RNA polymerase II polypeptide A small phosphatase [EC:3.1.3.16]	19
IMIMIMCATVN1_00792	MIF4G-like domain superfamily/Armadillo-type foldsuperfamily-containing protein	eukaryotic translation initiation factor 4G [Catovirus CTV1]	ARF09218	1.01469e-133	3218.PP1S65_106V6.1	Streptophyta	J	J	eukaryotic translation initiation factor isoform
IMIMIMCATVN1_00793	Thymidylate synthase	hymidylate synthase [Catovirus CTV1]	ARF09222	6.63144e-161	693272.E3T5S3_CROVB	dsDNA viruses, no RNA stage	S	F	Thymidylate synthase	K13998	DHFR-TS; dihydrofolate reductase / thymidylate synthase [EC:1.5.1.3 2.1.1.45]	210
IMIMIMCATVN1_00794	hypothetical protein	No hits found										1
IMIMIMCATVN1_00795	mRNA cap guanine-N7 methyltransferase homologoussuperfamily domain-containing protein	mRNA capping enzyme [Catovirus CTV1]	ARF09224	0	693272.E3T4Y2_CROVB	dsDNA viruses, no RNA stage	A	A	mRNA capping enzyme
IMIMIMCATVN1_00796	S-adenosyl-L-methionine-dependent methyltransferase homologous superfamily domain-containing protein	FtsJ-like methyltransferase [Catovirus CTV1]	ARF09225	0	693272.E3T5L3_CROVB	dsDNA viruses, no RNA stage	S		FtsJ-like methyltransferase	K14589	CMTR1, FTSJD2, MTR1; cap1 methyltransferase [EC:2.1.1.57]	16
IMIMIMCATVN1_00797	hypothetical protein	hypothetical protein Catovirus_2_175 [Catovirus CTV1]	ARF09226	1.585e-49
IMIMIMCATVN1_00798	Leucine-rich repeat homologous superfamily domain-containing protein	leucine-rich repeat protein [Catovirus CTV1]	ARF09227	1.37826e-88								6
IMIMIMCATVN1_00799	hypothetical protein	hypothetical protein Catovirus_2_177 [Catovirus CTV1]	ARF09228	1.98035e-47
IMIMIMCATVN1_00800	hypothetical protein	hypothetical protein Catovirus_2_178 [Catovirus CTV1]	ARF09229	6.22029e-31
IMIMIMCATVN1_00801	Intein-containing P-loop containing nucleoside triphosphate hydrolase homologous superfamily type protein	SNF2-like helicase [Catovirus CTV1]	ARF09230	0	212035.YL377_MIMIV	dsDNA viruses, no RNA stage	S	LK	N-methyltransferase activity			2
IMIMIMCATVN1_00802	RNA polymerase Rpb7-like, N-terminal homologous superfamily domain-containing protein	DNA-directed RNA polymerase, subunit E&apos;/Rpb9 [Catovirus CTV1]	ARF09231	8.76037e-108	693272.E3T5K8_CROVB	dsDNA viruses, no RNA stage	K	K	SHS2 domain found in N terminus of Rpb7p/Rpc25p/MJ0397	K03015	RPB7, POLR2G; DNA-directed RNA polymerase II subunit RPB7	15
IMIMIMCATVN1_00803	NUDIX hydrolase-like homologous superfamily domain-containing protein	NUDIX hydrolase [Catovirus CTV1]	ARF09232	2.72927e-146	212035.DIPP_MIMIV	dsDNA viruses, no RNA stage	S	F	phosphatase activity
IMIMIMCATVN1_00804	Ankyrin repeat domain-containing protein	ankyrin repeat protein [Catovirus CTV1]	ARF09233	0	212035.YL371_MIMIV	dsDNA viruses, no RNA stage	S		aspartic-type endopeptidase activity			10
IMIMIMCATVN1_00805	Sulfhydryl oxidase ALR/ERV	Erv1/Alr family disulfide thiol oxidoreductase [Catovirus CTV1]	ARF09234	1.57992e-31	693272.E3T5L5_CROVB	dsDNA viruses, no RNA stage	S	O	Erv1 / Alr family	K17783	ERV1, GFER, ALR; mitochondrial FAD-linked sulfhydryl oxidase [EC:1.8.3.2]	10
IMIMIMCATVN1_00806	hypothetical protein	hypothetical protein Catovirus_2_184 [Catovirus CTV1]	ARF09235	6.01676e-53								5
IMIMIMCATVN1_00807	Helicase superfamily 1/2, ATP-binding domain/Helicase, C-terminal domain/P-loop containing nucleoside triphosphate hydrolase homologous superfamily domain-containing protein	rpA-like RNA helicase [Catovirus CTV1]	ARF09236	0	212035.YR366_MIMIV	dsDNA viruses, no RNA stage	S	A	N-methyltransferase activity	K03578	hrpA; ATP-dependent helicase HrpA [EC:3.6.4.13]	12
IMIMIMCATVN1_00808	hypothetical protein	No hits found										1
IMIMIMCATVN1_00809	SWI/SNF-related matrix-associated actin-dependentregulator of chromatin subfamily A-like protein 1	DEAD/SNF2-like helicase [Catovirus CTV1]	ARF09237	0	212035.YL364_MIMIV	dsDNA viruses, no RNA stage	S	L	N-methyltransferase activity			17
IMIMIMCATVN1_00810	hypothetical protein	hypothetical protein Catovirus_2_187 [Catovirus CTV1]	ARF09238	3.14031e-111
IMIMIMCATVN1_00811	hypothetical protein	hypothetical protein Catovirus_2_188 [Catovirus CTV1]	ARF09239	4.83479e-57								1
IMIMIMCATVN1_00812	DNA mismatch repair protein MutS/MSH	DNA mismatch repair ATPase MutS [Catovirus CTV1]	ARF09241	0	212035.MUTSL_MIMIV	dsDNA viruses, no RNA stage	L	L	mismatched DNA binding	K03555	mutS; DNA mismatch repair protein MutS	358
IMIMIMCATVN1_00813	Translation initiation factor 2, alpha subunit	ranslation initiation factor eIF-2 alpha subunit [Catovirus CTV1]	ARF09242	9.90764e-77	45351.EDO41136	Metazoa	J	J	translation initiation factor activity	K03237	EIF2S1; translation initiation factor 2 subunit 1	55
IMIMIMCATVN1_00814	hypothetical protein	hypothetical protein Catovirus_2_192 [Catovirus CTV1]	ARF09243	2.82802e-42								3
IMIMIMCATVN1_00815	hypothetical protein	hypothetical protein Catovirus_2_193 [Catovirus CTV1]	ARF09244	3.42616e-39								4
IMIMIMCATVN1_00816	hypothetical protein	hypothetical protein Catovirus_2_194 [Catovirus CTV1]	ARF09245	2.78912e-77								1
IMIMIMCATVN1_00817	hypothetical protein	hypothetical protein Catovirus_2_195 [Catovirus CTV1]	ARF09246	2.21203e-39								1
IMIMIMCATVN1_00818	hypothetical protein	hypothetical protein Catovirus_2_196 [Catovirus CTV1]	ARF09247	2.43677e-41
IMIMIMCATVN1_00819	hypothetical protein	hypothetical protein Catovirus_2_197 [Catovirus CTV1]	ARF09248	6.49416e-29				K		K03058	rpoN; DNA-directed RNA polymerase subunit N [EC:2.7.7.6]	11
IMIMIMCATVN1_00820	YqaJ viral recombinase domain-containing protein	YqaJ-like viral recombinase [Catovirus CTV1]	ARF09250	0	212035.YR354_MIMIV	dsDNA viruses, no RNA stage	S	L	induction by virus of catabolism of host mRNA			8
IMIMIMCATVN1_00821	hypothetical protein	hypothetical protein Catovirus_2_200 [Catovirus CTV1]	ARF09251	5.57347e-20								2
IMIMIMCATVN1_00822	Papain-like cysteine peptidase homologous superfamily domain-containing protein	Ulp1 protease [Catovirus CTV1]	ARF09252	8.21331e-147	693272.E3T4V4_CROVB	dsDNA viruses, no RNA stage	S	O	Ulp1 protease family, C-terminal catalytic domain
IMIMIMCATVN1_00823	hypothetical protein	hypothetical protein Catovirus_2_202 [Catovirus CTV1]	ARF09253	3.0347e-14
IMIMIMCATVN1_00824	hypothetical protein	putative minor capsid protein [Catovirus CTV1]	ARF09254	3.14826e-64				M				1
IMIMIMCATVN1_00825	hypothetical protein	hypothetical protein Catovirus_2_204 [Catovirus CTV1]	ARF09255	1.41878e-117								2
IMIMIMCATVN1_00826	hypothetical protein	No hits found
IMIMIMCATVN1_00827	hypothetical protein	No hits found
IMIMIMCATVN1_00828	P-loop containing nucleoside triphosphate hydrolase homologous superfamily domain-containing protein	rpA-like RNA helicase [Catovirus CTV1]	ARF09185	0	212035.YL540_MIMIV	dsDNA viruses, no RNA stage	S	A	N-methyltransferase activity	K12820	DHX15, PRP43; pre-mRNA-splicing factor ATP-dependent RNA helicase DHX15/PRP43 [EC:3.6.4.13]	159
IMIMIMCATVN1_00829	hypothetical protein	hypothetical protein Catovirus_2_133 [Catovirus CTV1]	ARF09184	1.02149e-88								4
IMIMIMCATVN1_00830	hypothetical protein	hypothetical protein Catovirus_2_132 [Catovirus CTV1]	ARF09183	5.28948e-42								1
IMIMIMCATVN1_00831	Formamidopyrimidine-DNA glycosylase, catalytic domain-containing protein/Ribosomal protein S13-like, H2TH homologous superfamily type protein	ormamidopyrimidine-DNA glycosylase [Catovirus CTV1]	ARF09182	1.99536e-127	212035.FPG_MIMIV	dsDNA viruses, no RNA stage	L	L	Formamidopyrimidine-DNA glycosylase H2TH domain	K10563	mutM, fpg; formamidopyrimidine-DNA glycosylase [EC:3.2.2.23 4.2.99.18]	39
IMIMIMCATVN1_00832	AMP-dependent synthetase-like homologous superfamily domain-containing protein	AMP-binding enzyme [Catovirus CTV1]	ARF09181	1.7464e-115	400682.PAC_15710761	Metazoa	I	I	acyl-CoA synthetase bubblegum family member	K15013	ACSBG; long-chain-fatty-acid--CoA ligase ACSBG [EC:6.2.1.3]	49
IMIMIMCATVN1_00833	Zinc finger, RING/FYVE/PHD-type homologous superfamily domain-containing protein	lysophospholipid acyltransferase [Catovirus CTV1]	ARF09180	1.46618e-144	4577.GRMZM2G096010_P01	Poales	I	I	Phosphate acyltransferases
IMIMIMCATVN1_00834	hypothetical protein	hypothetical protein DCE90_16715 [Pseudanabaena sp.]	PZU93408	1.01021e-06
IMIMIMCATVN1_00835	hypothetical protein	hypothetical protein Catovirus_2_128 [Catovirus CTV1]	ARF09179	4.97032e-84								2
IMIMIMCATVN1_00836	Exonuclease VII, large subunit	xodeoxyribonuclease VII large subunit [Catovirus CTV1]	ARF09178	1.36169e-161	1230342.CTM_12845	Clostridiaceae	L	L	Bidirectionally degrades single-stranded DNA into large acid-insoluble oligonucleotides, which are then degraded further into small acid-soluble oligonucleotides	K03601	xseA; exodeoxyribonuclease VII large subunit [EC:3.1.11.6]	140
IMIMIMCATVN1_00837	hypothetical protein	hypothetical protein Catovirus_2_126 [Catovirus CTV1]	ARF09177	9.99772e-13
IMIMIMCATVN1_00838	hypothetical protein	hypothetical protein Catovirus_2_124 [Catovirus CTV1]	ARF09175	9.5196e-100								4
IMIMIMCATVN1_00839	Cytidine deaminase-like homologous superfamily domain-containing protein	hypothetical protein Catovirus_1_683 [Catovirus CTV1]	ARF08633	2.379e-55				F				3
IMIMIMCATVN1_00840	Ureohydrolase	hypothetical protein Catovirus_2_122 [Catovirus CTV1]	ARF09173	2.07635e-103						K01476	E3.5.3.1, rocF, arg; arginase [EC:3.5.3.1]	16
IMIMIMCATVN1_00841	Ubiquitin-like superfamily/Ubiquitin-associated domain-containing protein	UV excision repair protein Rad23 [Catovirus CTV1]	ARF09171	2.61195e-30				L
IMIMIMCATVN1_00842	Neurolysin/Thimet oligopeptidase, domain 2 superfamily/Metallopeptidase, catalytic superfamily domain-containing protein	peptidase [Catovirus CTV1]	ARF09170	1.80044e-130	697282.Mettu_2452	Methylococcales	E	E	Peptidase family M3	K01414	prlC; oligopeptidase A [EC:3.4.24.70]	20
IMIMIMCATVN1_00843	hypothetical protein	hypothetical protein Catovirus_2_118 [Catovirus CTV1]	ARF09169	7.59106e-28
IMIMIMCATVN1_00844	hypothetical protein	hypothetical protein Catovirus_2_117 [Catovirus CTV1]	ARF09168	5.73063e-10
IMIMIMCATVN1_00845	DEAD/DEAH box helicase domain/DEAD-box type, Q motif/Helicase,C-terminal/Helicase superfamily 1/2, ATP-binding domain-containing protein	translation initiation factor 4A-III [Catovirus CTV1]	ARF09167	0	5762.XP_002676412.1	Eukaryota	JKL	JKL	helicase activity	K03257	EIF4A; translation initiation factor 4A	212
IMIMIMCATVN1_00846	Ubiquitin specific protease/ Peptidase C19, ubiquitin carboxyl-terminal hydrolase domain-containing protein	ubiquitin carboxyl-terminal hydrolase [Catovirus CTV1]	ARF09166	1.22665e-148	72019.SARC_07650T0	Opisthokonta	O	O	Ubiquitin carboxyl-terminal hydrolase
IMIMIMCATVN1_00847	RNA-binding/Nucleotide-binding alpha-beta plait domain superfamily-containing protein	RNA recognition motif [Catovirus CTV1]	ARF09164	3.69695e-89	3847.GLYMA05G09040.1	fabids	A	A	RNA recognition motif
IMIMIMCATVN1_00848	Ubiquitin-conjugating enzyme/RWD-like homologoussuperfamily domain-containing protein	ubiquitin-conjugating enzyme E2 [Catovirus CTV1]	ARF09163	3.26941e-86	588596.U9SH23	Fungi	O	O	protein modification by small protein conjugation	K10578	UBE2J1, NCUBE1, UBC6; ubiquitin-conjugating enzyme E2 J1 [EC:2.3.2.23]	45
IMIMIMCATVN1_00849	Translation initiation factor 1A (eIF-1A)	translation initiation factor 1A / IF-1 [Catovirus CTV1]	ARF09162	2.41063e-54	4006.Lus10020713	fabids	J	J	Seems to be required for maximal rate of protein biosynthesis. Enhances ribosome dissociation into subunits and stabilizes the binding of the initiator Met-tRNA(I) to 40 S ribosomal subunits	K03236	EIF1A; translation initiation factor 1A	33
IMIMIMCATVN1_00850	Ankyrin repeat-containing/Zinc finger, RING/FYVE/PHD-type superfamily domain-containing protein	ankyrin and ring finger domain protein [Catovirus CTV1]	ARF09160	0
IMIMIMCATVN1_00851	Zinc finger CCHC domain-containing protein 10	SWIB/MDM2 domain protein [Catovirus CTV1]	ARF09159	1.92058e-94				K				3
IMIMIMCATVN1_00852	hypothetical protein	hypothetical protein Catovirus_2_104 [Catovirus CTV1]	ARF09155	1.03437e-61
IMIMIMCATVN1_00853	hypothetical protein	hypothetical protein Catovirus_2_103 [Catovirus CTV1]	ARF09154	5.29624e-13								3
IMIMIMCATVN1_00854	Ubiquitin-conjugating enzyme/RWD-like homologoussuperfamily domain-containing protein	ubiquitin-conjugating enzyme E2 [Catovirus CTV1]	ARF09153	8.75894e-105	5786.XP_003287940.1	Amoebozoa	O	O	Belongs to the ubiquitin-conjugating enzyme family
IMIMIMCATVN1_00855	Translation initiation factor IF2/IF5, N-Terminal/Translation initiation factor IF2/IF5, zinc-binding homologous superfamily domain-containing protein	translation initiation factor 2 subunit beta [Catovirus CTV1]	ARF09152	1.77262e-46	42068.L0P8F0	Taphrinomycotina	J	J	translation initiation factor activity	K03238	EIF2S2; translation initiation factor 2 subunit 2	30
IMIMIMCATVN1_00856	tRNAHis guanylyltransferase Thg1	RNAHis guanylyltransferase [Catovirus CTV1]	ARF09151	6.00632e-102	212035.YR259_MIMIV	dsDNA viruses, no RNA stage	S	J	tRNA guanylyltransferase activity	K10761	THG1; tRNA(His) guanylyltransferase [EC:2.7.7.79]	30
IMIMIMCATVN1_00857	DHH phosphoesterase homologous superfamily domain-containingprotein	DHH family phosphohydrolase [Catovirus CTV1]	ARF09150	0	212035.YR106_MIMIV	dsDNA viruses, no RNA stage		F		K07097	K07097; uncharacterized protein	33
IMIMIMCATVN1_00858	Alpha/Beta hydrolase fold homologous superfamily/Serine hydrolase FSH domain-containing protein	serine hydrolase [Catovirus CTV1]	ARF08130	1.62668e-62	936053.I1BS61	Fungi incertae sedis	E	E	Serine hydrolase (FSH1)			60
IMIMIMCATVN1_00859	Zinc finger, RING/FYVE/PHD-type homologous superfamily domain-containing protein	RING-H2 zinc finger [Catovirus CTV1]	ARF09149	3.40292e-25
IMIMIMCATVN1_00860	putative FAD-linked sulfhydryl oxidase R596	Erv1/Alr family disulfide thiol oxidoreductase [Catovirus CTV1]	ARF09148	1.78858e-111	212035.YR596_MIMIV	dsDNA viruses, no RNA stage	S	M	Erv1 / Alr family
IMIMIMCATVN1_00861	Nucleotide-diphospho-sugar homologous transferases superfamily domain-containing protein	glycosyltransferase [Catovirus CTV1]	ARF09146	1.21964e-96	435591.BDI_2922	Porphyromonadaceae	M	M	Glycosyltransferase sugar-binding region containing DXD motif	K22721	CSG1, SUR1, CSH1; inositol phosphorylceramide mannosyltransferase catalytic subunit [EC:2.4.1.370]	27
IMIMIMCATVN1_00862	CDP-alcohol phosphatidyltransferase	CDP-alcohol phosphatidyltransferase [Catovirus CTV1]	ARF09144	5.59708e-79
IMIMIMCATVN1_00863	Glycosyl transferase, family 25	glycosyltransferase family 25 [Catovirus CTV1]	ARF09143	1.04332e-106	1166016.W5S_4533	Pectobacterium	M	M	Glycosyltransferase family 25 (LPS biosynthesis protein)	K07270	K07270; glycosyl transferase, family 25	18
IMIMIMCATVN1_00864	hypothetical protein	hypothetical protein Catovirus_2_86 [Catovirus CTV1]	ARF09137	1.87356e-37
IMIMIMCATVN1_00865	Ribonuclease H domain homologous superfamily domain-containing protein	ribonuclease H [Catovirus CTV1]	ARF09136	2.06036e-61	34349.G7DSM9	Pucciniomycotina	L	L	RNase H	K03469	rnhA, RNASEH1; ribonuclease HI [EC:3.1.26.4]	34
IMIMIMCATVN1_00866	Zinc finger C2H2 homologous superfamily domain-containing protein	procyclic acidic repetitive protein PARP [Catovirus CTV1]	ARF09135	3.44285e-65
IMIMIMCATVN1_00867	Protein kinase-like homologous superfamily domain-containing protein	serine/threonine protein kinase [Indivirus ILV1]	ARF09716	1.3126e-64	5932.XP_004024184.1	Ciliophora	T	T	Serine/Threonine protein kinases, catalytic domain	K21358	ULK3; serine/threonine-protein kinase ULK3 [EC:2.7.11.1]	51
IMIMIMCATVN1_00868	Macro domain-like homologous superfamily domain-containingprotein	hypothetical protein Catovirus_2_83 [Catovirus CTV1]	ARF09134	1.14567e-72								4
IMIMIMCATVN1_00869	5'-3' exoribonuclease	XRN 5&apos;-3&apos; exonuclease [Catovirus CTV1]	ARF09133	2.13003e-145	109871.XP_006676764.1	Fungi	DL	DL	XRN 5'-3' exonuclease N-terminus	K12618	XRN1, SEP1, KEM1; 5'-3' exoribonuclease 1 [EC:3.1.13.-]	10
IMIMIMCATVN1_00870	NUDIX hydrolase-like homologous superfamily domain-containing protein	hypothetical protein Terrestrivirus5_167 [Terrestrivirus sp.]	AYV76345	6.79882e-14
IMIMIMCATVN1_00871	hypothetical protein	hypothetical protein Catovirus_2_78 [Catovirus CTV1]	ARF09129	1.1035e-69	5808.XP_002141719.1	Apicomplexa						19
IMIMIMCATVN1_00872	P-loop containing nucleoside triphosphate hydrolase homologous superfamily/Helicase superfamily 1/2, ATP-binding domain-containing protein	DEAD-like helicases family protein [Catovirus CTV1]	ARF09127	0	27923.ML200249a-PA	Eukaryota		L				3
IMIMIMCATVN1_00873	hypothetical protein	hypothetical protein Catovirus_2_75 [Catovirus CTV1]	ARF09126	5.93661e-39								3
IMIMIMCATVN1_00874	hypothetical protein	hypothetical protein Catovirus_2_73 [Catovirus CTV1]	ARF09124	6.36901e-52	588596.U9UAZ1	Fungi	O	O	ubiquitin			2
IMIMIMCATVN1_00875	Iodothyronine deiodinase	odothyronine deiodinase [Catovirus CTV1]	ARF09123	2.00879e-47	588596.U9SPR5	Fungi	O	O	ubiquitin
IMIMIMCATVN1_00876	Ubiquitin-like homologous superfamily domain-containing protein	ubiquitin family protein [Catovirus CTV1]	ARF09122	4.01409e-28	588596.U9UAZ1	Fungi	O	O	ubiquitin			10
IMIMIMCATVN1_00877	hypothetical protein	No hits found
IMIMIMCATVN1_00878	hypothetical protein	hypothetical protein [Dishui Lake phycodnavirus 2]	QIG59529	4.34807e-09								4
IMIMIMCATVN1_00879	Protein kinase domain/Cyclin, N-terminal domain-containing protein	serine/threonine protein kinase [Catovirus CTV1]	ARF09120	9.02502e-158	5860.XP_008622435.1	Haemosporida	G	G	Belongs to the protein kinase superfamily
IMIMIMCATVN1_00880	Ornithine decarboxylase	ornithine decarboxylase [Dishui Lake phycodnavirus 4]	QIG59965	1.4312e-164	13616.ENSMODP00000018485	Mammalia	E	E	ornithine decarboxylase activity	K01581	E4.1.1.17, ODC1, speC, speF; ornithine decarboxylase [EC:4.1.1.17]	210
IMIMIMCATVN1_00881	hypothetical protein	hypothetical protein Fadolivirus_1_1374 [Fadolivirus 1]	QKF94832	9.48185e-08
IMIMIMCATVN1_00882	Acyl-CoA N-acyltransferase homologous superfamilydomain-containing protein	acyl-CoA N-acyltransferase [Fadolivirus 1]	QKF94104	2.15494e-21								6
IMIMIMCATVN1_00883	hypothetical protein	hypothetical protein Catovirus_2_64 [Catovirus CTV1]	ARF09115	1.20296e-13								4
IMIMIMCATVN1_00884	XPG/Rad2 endonuclease	FLAP-like endonuclease XPG [Catovirus CTV1]	ARF09114	1.13948e-117	34506.KOG2519.9	Rhabditida	L	L	Structure-specific nuclease with 5'-flap endonuclease and 5'-3' exonuclease activities involved in DNA replication and repair. During DNA replication, cleaves the 5'-overhanging flap structure that is generated by displacement synthesis when DNA polymerase encounters the 5'-end of a downstream Okazaki fragment. It enters the flap from the 5'-end and then tracks to cleave the flap base, leaving a …	K04799	FEN1, RAD2; flap endonuclease-1 [EC:3.-.-.-]	66
IMIMIMCATVN1_00885	hypothetical protein	No hits found										1
IMIMIMCATVN1_00886	hypothetical protein	No hits found										2
IMIMIMCATVN1_00887	hypothetical protein	No hits found
IMIMIMCATVN1_00888	hypothetical protein	hypothetical protein Catovirus_2_61 [Catovirus CTV1]	ARF09112	3.28957e-06								3
IMIMIMCATVN1_00889	hypothetical protein	No hits found										2
IMIMIMCATVN1_00890	SET domain containing protein	SET domain protein [Marseillevirus LCMAC101]	QBK85504	1.14205e-19								2
IMIMIMCATVN1_00891	Histidine biosynthesis protein	phosphoribosyl-ATP pyrophosphatase [Fadolivirus 1]	QKF93872	0	73501.XP_006669649.1	Sordariomycetes		E				3
IMIMIMCATVN1_00892	hypothetical protein	No hits found										5
IMIMIMCATVN1_00893	hypothetical protein	No hits found										1
IMIMIMCATVN1_00894	Actin-crosslinking homologous superfamily domain-containing protein	glycoside hydrolase family 16 [Chrysochromulina tobinii]	KOO35207	8.40711e-23								3
IMIMIMCATVN1_00895	hypothetical protein	No hits found
IMIMIMCATVN1_00896	hypothetical protein	hypothetical protein Catovirus_2_57 [Catovirus CTV1]	ARF09108	1.05186e-19								1
IMIMIMCATVN1_00897	DNA topoisomerase 2, eukaryotic-type	DNA gyrase/topoisomerase IV [Catovirus CTV1]	ARF09103	0	65071.PYU1_T011449	Pythiales	B	B	DNA topoisomerase 2	K03164	TOP2; DNA topoisomerase II [EC:5.6.2.2]	486
IMIMIMCATVN1_00898	SET domain containing protein	SET domain protein [Acanthamoeba polyphaga moumouvirus] &gt;gb|AGC01701.1| SET domain protein [Acanthamoeba polyphaga moumouvirus] &gt;gb|AQN68039.1| SEt domain protein [Saudi moumouvirus]	YP_007354137	5.12696e-52	44689.DDB0214933	Amoebozoa	B	B	SET (Su(var)3-9, Enhancer-of-zeste, Trithorax) domain
IMIMIMCATVN1_00899	hypothetical protein	hypothetical protein Catovirus_2_51 [Catovirus CTV1]	ARF09102	1.01099e-53
IMIMIMCATVN1_00900	hypothetical protein	hypothetical protein [Gemmataceae bacterium]	MSR53088	3.63285e-23	1210884.HG799468_gene13745	Planctomycetes	LU	LU	Putative molybdenum carrier			30
IMIMIMCATVN1_00901	Circularly permutated YpsA SLOG	hypothetical protein Catovirus_1_243 [Catovirus CTV1]	ARF08193	9.30118e-20
IMIMIMCATVN1_00902	hypothetical protein	No hits found										3
IMIMIMCATVN1_00903	hypothetical protein	No hits found										2
IMIMIMCATVN1_00904	hypothetical protein	hypothetical protein [Flavobacterium granuli] &gt;gb|PRZ27772.1| hypothetical protein BC624_10152 [Flavobacterium granuli] &gt;emb|SHG22850.1| hypothetical protein SAMN05443373_10152 [Flavobacterium granuli]	WP_072937999	1.40383e-120	1121896.JMLU01000016_gene1711	Flavobacterium						24
IMIMIMCATVN1_00905	hypothetical protein	hypothetical protein Catovirus_2_43 [Catovirus CTV1]	ARF09094	2.81117e-18
IMIMIMCATVN1_00906	Protein kinase-like homologous superfamily domain-containing protein	serine/threonine protein kinase [Catovirus CTV1]	ARF09093	2.30083e-125	5932.XP_004036444.1	Ciliophora	OTU	OTU	Protein kinase domain	K08269	ULK2, ATG1; serine/threonine-protein kinase ULK2 [EC:2.7.11.1]	42
IMIMIMCATVN1_00907	hypothetical protein	putative protein phosphatase 2C [Gregarina niphandrodes] &gt;gb|EZG81164.1| putative protein phosphatase 2C [Gregarina niphandrodes]	XP_011134260	1.14036e-11				O				2
IMIMIMCATVN1_00908	Deoxyuridine triphosphate nucleotidohydrolase	hypothetical protein BKI52_10715 [marine bacterium AO1-C]	OJJ21036	9.02238e-48	313606.M23134_00227	Bacteria	F	F	dUTP diphosphatase activity
IMIMIMCATVN1_00909	hypothetical protein	hypothetical protein Catovirus_2_36 [Catovirus CTV1]	ARF09087	1.20468e-22								4
IMIMIMCATVN1_00910	hypothetical protein	hypothetical protein Catovirus_2_35 [Catovirus CTV1]	ARF09086	3.07458e-163
IMIMIMCATVN1_00911	hypothetical protein	hypothetical protein Catovirus_2_34 [Catovirus CTV1]	ARF09085	0								2
IMIMIMCATVN1_00912	hypothetical protein	No hits found
IMIMIMCATVN1_00913	putative transposase, IS891/IS1136/IS1341 domain/Transposase IS605, OrfB,C-terminal domain containing protein	ransposase [Catovirus CTV1]	ARF07993	7.26754e-80	693272.E3T5C7_CROVB	dsDNA viruses, no RNA stage	S		Putative transposase DNA-binding domain	K07496	K07496; putative transposase	18
IMIMIMCATVN1_00914	MerR-type HTH domain/Resolvase, N-terminal catalytic domain-containing protein	resolvase [Catovirus CTV1]	ARF07992	8.63522e-83	212035.YR771_MIMIV	dsDNA viruses, no RNA stage	S		recombinase activity	K07450	K07450; putative resolvase	79
IMIMIMCATVN1_00915	hypothetical protein	No hits found
IMIMIMCATVN1_00916	Ankyrin repeat domain-containing protein	ankyrin repeat domain-containing protein [Ignavibacteria bacterium]	NQW30623	1.93804e-08
IMIMIMCATVN1_00917	hypothetical protein	No hits found
IMIMIMCATVN1_00918	hypothetical protein	No hits found
IMIMIMCATVN1_00919	DNA helicase, ATP-dependent, RecQ type	DEAD/SNF2-like helicase [Catovirus CTV1]	ARF09083	0	212035.YR290_MIMIV	dsDNA viruses, no RNA stage	L	L	Pfam:RecQ_Zn_bind	K10900	WRN, RECQL2; werner syndrome ATP-dependent helicase [EC:3.6.4.12]	123
IMIMIMCATVN1_00920	hypothetical protein	hypothetical protein Catovirus_2_30 [Catovirus CTV1]	ARF09081	1.44594e-17								5
IMIMIMCATVN1_00921	hypothetical protein	hypothetical protein Catovirus_2_29 [Catovirus CTV1]	ARF09080	1.02161e-49
IMIMIMCATVN1_00922	hypothetical protein	hypothetical protein Catovirus_2_28 [Catovirus CTV1]	ARF09079	5.24629e-46	693272.E3T5C2_CROVB	dsDNA viruses, no RNA stage						2
IMIMIMCATVN1_00923	hypothetical protein	No hits found
IMIMIMCATVN1_00924	hypothetical protein	hypothetical protein Catovirus_2_26 [Catovirus CTV1]	ARF09077	1.89176e-63
IMIMIMCATVN1_00925	hypothetical protein	hypothetical protein Catovirus_2_25 [Catovirus CTV1]	ARF09076	2.98676e-63								6
IMIMIMCATVN1_00926	hypothetical protein	hypothetical protein Catovirus_2_24 [Catovirus CTV1]	ARF09075	9.97406e-108								2
IMIMIMCATVN1_00927	hypothetical protein	hypothetical protein Catovirus_2_13 [Catovirus CTV1]	ARF09064	2.39747e-75								1
IMIMIMCATVN1_00928	hypothetical protein	No hits found
IMIMIMCATVN1_00929	Ribose-phosphate pyrophosphokinase	ribose-phosphate pyrophosphokinase [Catovirus CTV1]	ARF08612	0	13333.ERN20244	Streptophyta	EF	EF	ribose-phosphate pyrophosphokinase			27
IMIMIMCATVN1_00930	hypothetical protein	hypothetical protein [Mimivirus sp. SH]	AZL89803	7.91671e-47	5786.XP_003286677.1	Amoebozoa	KLO	KLO	Proposed nucleic acid binding domain			3
IMIMIMCATVN1_00931	hypothetical protein	No hits found
IMIMIMCATVN1_00932	Ankyrin repeat domain-containing protein	hypothetical protein DIZ78_16660 [endosymbiont of Escarpia spicata]	RDH82059	5.72294e-08
IMIMIMCATVN1_00933	hypothetical protein	No hits found										2
IMIMIMCATVN1_00934	hypothetical protein	hypothetical protein Catovirus_1_1023 [Catovirus CTV1]	ARF08973	1.18719e-22								18
IMIMIMCATVN1_00935	P-loop containing nucleoside triphosphate hydrolase superfamily/NadR/Ttd14, AAA domain-containing protein	AAA domain-containing protein (nadR/ttd14) [Fadolivirus 1]	QKF94140	1.25967e-73	614083.AWQR01000055_gene1961	Comamonadaceae	D	D	Involved in chromosome partitioning			7
IMIMIMCATVN1_00936	hypothetical protein	No hits found
IMIMIMCATVN1_00937	hypothetical protein	No hits found
IMIMIMCATVN1_00938	PH-like superfamily/PAS superfamily/ RGS superfamily domain-containing protein	regulator of G protein signaling domain [Catovirus CTV1]	ARF08206	1.96238e-179	1128912.GMES_3470	Alteromonadaceae	T	T	Histidine kinase
IMIMIMCATVN1_00939	hypothetical protein	No hits found										2
IMIMIMCATVN1_00940	DUF262 containing protein	protein of unknown function DUF262 [Indivirus ILV1]	ARF09827	1.29718e-29	5334.XP_003031188.1	Agaricales	S		Protein of unknown function DUF262			17
IMIMIMCATVN1_00941	hypothetical protein	No hits found										2
IMIMIMCATVN1_00942	Aspartate-tRNA synthetase, type 2	aspartyl-tRNA synthetase [Edafosvirus sp.]	AYV78216	7.70235e-178	72019.SARC_03012T0	Opisthokonta	J	J	aspartyl-tRNA aminoacylation	K22503	DARS1; aspartyl-tRNA synthetase [EC:6.1.1.12]	240
IMIMIMCATVN1_00943	hypothetical protein	hypothetical protein Catovirus_1_344 [Catovirus CTV1]	ARF08294	2.18903e-28
IMIMIMCATVN1_00944	hypothetical protein	hypothetical protein Catovirus_1_422 [Catovirus CTV1]	ARF08372	1.20058e-45								2
IMIMIMCATVN1_00945	hypothetical protein	No hits found										4
IMIMIMCATVN1_00946	hypothetical protein	hypothetical protein Catovirus_1_431 [Catovirus CTV1]	ARF08381	4.75237e-50								3
IMIMIMCATVN1_00947	hypothetical protein	hypothetical protein Catovirus_1_431 [Catovirus CTV1]	ARF08381	6.93979e-44								2
IMIMIMCATVN1_00948	hypothetical protein	No hits found										1
IMIMIMCATVN1_00949	hypothetical protein	No hits found
IMIMIMCATVN1_00950	hypothetical protein	No hits found										1
IMIMIMCATVN1_00951	hypothetical protein	hypothetical protein Catovirus_1_648 [Catovirus CTV1]	ARF08598	1.6565e-79								1
IMIMIMCATVN1_00952	hypothetical protein	No hits found										2
IMIMIMCATVN1_00953	hypothetical protein	No hits found
IMIMIMCATVN1_00954	Transposase IS605, OrfB, C-terminal domain-containing protein	ransposase [Catovirus CTV1]	ARF07993	2.7688e-77	212035.YR104_MIMIV	dsDNA viruses, no RNA stage	S		Putative transposase DNA-binding domain	K07496	K07496; putative transposase	20
IMIMIMCATVN1_00955	Putative DNA-binding superfamily/Resolvase-like,N-terminal catalytic superfamily domain-containing protein	resolvase [Catovirus CTV1]	ARF07992	5.12545e-83	212035.YR771_MIMIV	dsDNA viruses, no RNA stage	S		recombinase activity	K07450	K07450; putative resolvase	79
IMIMIMCATVN1_00956	hypothetical protein	No hits found
IMIMIMCATVN1_00957	hypothetical protein	No hits found										4
IMIMIMCATVN1_00958	Regulator of chromosome condensation 1/beta-lactamase-inhibitor homologous superfamily protein II	hypothetical protein FDP41_000340 [Naegleria fowleri]	KAF0984441	3.18761e-64	5762.XP_002681450.1	Eukaryota	DZ	DZ	guanyl-nucleotide exchange factor activity			7
IMIMIMCATVN1_00959	hypothetical protein	No hits found
IMIMIMCATVN1_00960	hypothetical protein	No hits found										1
IMIMIMCATVN1_00961	Leucine-rich repeat homologous superfamily domain-containing protein	hypothetical protein Catovirus_1_28 [Catovirus CTV1]	ARF07978	3.84275e-19								4
IMIMIMCATVN1_00962	Vesicle-fusing ATPase	predicted protein [Naegleria gruberi strain NEG-M] &gt;gb|EFC43666.1| predicted protein [Naegleria gruberi]	XP_002676410	0	5762.XP_002676410.1	Eukaryota	O	OU	SNARE complex disassembly	K06027	NSF, SEC18; vesicle-fusing ATPase [EC:3.6.4.6]	434
IMIMIMCATVN1_00963	hypothetical protein	No hits found										3
IMIMIMCATVN1_00964	hypothetical protein	No hits found										3
IMIMIMCATVN1_00965	hypothetical protein	No hits found										2
IMIMIMCATVN1_00966	hypothetical protein	No hits found										2
IMIMIMCATVN1_00967	Valine-tRNA ligase	valyl-tRNA synthetase [Catovirus CTV1]	ARF08237	0	868864.Dester_1466	Aquificae	J	J	amino acids such as threonine, to avoid such errors, it has a posttransfer editing activity that hydrolyzes mischarged Thr-tRNA(Val) in a tRNA-dependent manner	K01873	VARS, valS; valyl-tRNA synthetase [EC:6.1.1.9]	345
IMIMIMCATVN1_00968	P-loop containing nucleoside triphosphate hydrolase homologous superfamily domain-containing protein	hypothetical protein [Tupanvirus soda lake]	QKU34667	9.80626e-30
IMIMIMCATVN1_00969	hypothetical protein	hypothetical protein Hokovirus_1_13 [Hokovirus HKV1]	ARF10134	5.05651e-16								2
IMIMIMCATVN1_00970	SKP1/BTB/POZ homologous superfamily domain-containingprotein	No hits found
IMIMIMCATVN1_00971	hypothetical protein	No hits found
IMIMIMCATVN1_00972	Leucine-rich repeat homologous superfamily domain-containing protein	hypothetical protein Catovirus_1_561 [Catovirus CTV1]	ARF08511	1.7758e-88								12
IMIMIMCATVN1_00973	hypothetical protein	hypothetical protein Catovirus_1_413 [Catovirus CTV1]	ARF08363	8.41764e-10
IMIMIMCATVN1_00974	hypothetical protein	No hits found
IMIMIMCATVN1_00975	hypothetical protein	No hits found
IMIMIMCATVN1_00976	hypothetical protein	hypothetical protein Catovirus_1_317 [Catovirus CTV1]	ARF08267	7.83917e-31
IMIMIMCATVN1_00977	hypothetical protein	No hits found
IMIMIMCATVN1_00978	hypothetical protein	hypothetical protein FDP41_008134 [Naegleria fowleri]	KAF0973430	1.369e-10
IMIMIMCATVN1_00979	Ankyrin repeat domain-containing protein	Ankyrin repeat-containing protein [Cedratvirus Zaza IHUMI]	SPN79757	1.20853e-26								10
IMIMIMCATVN1_00980	Ankyrin repeat domain-containing protein	hypothetical protein COB09_17175 [Thalassobium sp.]	PHS61676	7.00462e-48								17
IMIMIMCATVN1_00981	Ankyrin repeat domain-containing protein	hypothetical protein COB09_17175 [Thalassobium sp.]	PHS61676	1.44904e-44								18
IMIMIMCATVN1_00982	Ankyrin repeat domain-containing protein	hypothetical protein COB09_17175 [Thalassobium sp.]	PHS61676	7.32316e-32								14
IMIMIMCATVN1_00983	Ankyrin repeat domain-containing protein	uncharacterized protein LOC100570933 [Acyrthosiphon pisum]	XP_003248251	2.66166e-82								59
IMIMIMCATVN1_00984	Ankyrin repeat domain-containing protein	hypothetical protein COB09_17175 [Thalassobium sp.]	PHS61676	6.47184e-58								24
IMIMIMCATVN1_00985	Ankyrin repeat domain-containing protein	ankyrin repeat domain [Pandoravirus salinus] &gt;gb|AGO83356.1| Ankyrin repeat domain containing protein [Pandoravirus salinus]	YP_008436418	6.48641e-66								34
IMIMIMCATVN1_00986	Leucine-rich repeat homologous superfamily domain-containing protein	No hits found										2
IMIMIMCATVN1_00987	Leucine-rich repeat homologous superfamily domain-containing protein	hypothetical protein Catovirus_1_829 [Catovirus CTV1]	ARF08779	3.10105e-97								12
IMIMIMCATVN1_00988	Leucine-rich repeat homologous superfamily domain-containing protein	hypothetical protein Catovirus_1_459 [Catovirus CTV1]	ARF08409	7.02144e-86
IMIMIMCATVN1_00989	F-box domain/Leucine-rich repeat homologous superfamily domain-containing protein	uncharacterized protein LCMiAC01_01470 [Mimivirus LCMiAC01]	QBK88470	1.33998e-63
IMIMIMCATVN1_00990	Leucine-rich repeat homologous superfamily domain-containing protein	hypothetical protein Catovirus_1_61 [Catovirus CTV1]	ARF08011	2.28252e-87
IMIMIMCATVN1_00991	F-box domain/Leucine-rich repeat homologous superfamily domain-containing protein	hypothetical protein Catovirus_1_459 [Catovirus CTV1]	ARF08409	2.79395e-86
IMIMIMCATVN1_00992	F-box domain/Leucine-rich repeat homologous superfamily domain-containing protein	hypothetical protein Catovirus_1_8 [Catovirus CTV1]	ARF07958	4.68065e-75
IMIMIMCATVN1_00993	F-box domain/Leucine-rich repeat superfamily domain-containing protein	hypothetical protein Catovirus_1_829 [Catovirus CTV1]	ARF08779	9.41244e-102
IMIMIMCATVN1_00994	F-box domain/Leucine-rich repeat domain superfamily-containing protein	hypothetical protein Catovirus_1_560 [Catovirus CTV1]	ARF08510	2.11732e-45
IMIMIMCATVN1_00995	Leucine-rich repeat domain superfamily-containingprotein	hypothetical protein Catovirus_1_560 [Catovirus CTV1]	ARF08510	5.60076e-61
IMIMIMCATVN1_00996	GIY-YIG endonuclease superfamily/Zinc finger, CCHC-type superfamily domain-containing protein	GIY-YIG nuclease [Catovirus CTV1]	ARF08637	1.08854e-42	41875.XP_007512248.1	Viridiplantae	OT	OT	OTU domain-containing protein			2
IMIMIMCATVN1_00997	hypothetical protein	DEAD/SNF2-like helicase [Catovirus CTV1]	ARF07997	6.31212e-174	306264.CUP0142	Epsilonproteobacteria	L	L	Restriction endonuclease			19
IMIMIMCATVN1_00998	hypothetical protein	hypothetical protein Catovirus_1_648 [Catovirus CTV1]	ARF08598	8.1376e-88								3
IMIMIMCATVN1_00999	hypothetical protein	hypothetical protein Catovirus_2_1 [Catovirus CTV1]	ARF09052	1.61509e-45						K10305	FBXO25_32; F-box protein 25/32	10
IMIMIMCATVN1_01000	Mrr-like/Helicase domain-containing protein	superfamily II helicase [Satyrvirus sp.]	AYV85350	0	1444712.BN1013_00373	Bacteria	L	L	helicase activity			67
