# Supplementary material for: A giant virus infecting the amoeboflagellate Naegleria
Source: Nat Commun. 2024 Apr 24;15:3307. doi: 10.1038/s41467-024-47308-2 (PMC11043551; doi:10.1038/s41467-024-47308-2)
Supplement: Supplementary file 5 — Supplementary Data 2 [file 41467_2024_47308_MOESM5_ESM.txt]

(N_asco_dipuas:0.7984809851,((N_asco_hevias:0.1379195754,N_asco_spofru:0.1464404850)100:0.4001390549,N_asco_tricni:0.3793713875)100:0.8533880700,(((((((((N_asfa_afswfe:0.8254827423,(N_asfa_faustv:0.9850225071,N_uncl_pacman:0.4896583715)100:0.2808056366)100:0.3059889986,N_uncl_kaumoe:0.9124850769)100:1.3275189155,(((((((N_mimi_accama:0.0000022631,N_mimi_acpole:0.0000022631)100:0.0006755255,N_mimi_acpomi:0.0006871435)100:0.1375901155,((N_mimi_acpomo:0.0000022631,N_mimi_moumon:0.0000022631)100:0.0605216515,(N_mimi_megchi:0.0000022672,N_mimi_megcou:0.0000022631)100:0.0572219755)100:0.0712406681)57:0.0319638302,(N_mimi_tupade:0.0000022631,N_mimi_tupaso:0.0000022631)100:0.0941501580)100:0.5498980611,(((N_mimi_bodo:0.5627092519,N_mimi_yasmine:0.6471294439)69:0.0763277868,(N_mimi_naegl:0.1792989906,N_uncl_catovi:0.2014453339)100:0.2455586194)90:0.0793024622,(((N_mimi_fado:0.1471690391,N_uncl_indivi:0.2161438216)93:0.0674225941,N_uncl_klosne:0.2436927243)100:0.1793438322,N_uncl_hokovi:0.7805287687)68:0.0748778537)99:0.1675045973)82:0.0906394383,N_mimi_carovi:0.8869173309)82:0.0735039665,((N_phyc_chervi:0.2847115576,N_phyc_phaglo:0.3454819428)92:0.0877515867,(N_phyc_orgla1:0.1635222511,N_phyc_orgla2:0.1271695293)100:0.2885984243)100:0.6018274466)100:0.1592624366)66:0.0887796068,((((((N_pand_pandul:0.0421818603,N_pand_pansal:0.0219588333)100:0.6484288641,N_uncl_molsib:1.3414979966)100:0.4531486556,(N_phyc_emhu20:0.1163084832,N_phyc_emhu86:0.0206006438)100:1.1454842870)99:0.1932389978,(N_phyc_ecsivi:0.3565211194,N_phyc_feldvi:0.4483683312)100:0.8229583627)91:0.1205501678,((N_phyc_actuch:0.2979152366,N_phyc_pabuch:0.1879926152)100:0.6516796510,N_phyc_osttau:0.6994503452)98:0.1309427088)100:0.6416235764,N_phyc_hetaka:0.9742753842)100:0.2470458591)100:0.2987283525,(((N_mars_cannvi:0.0020544038,N_mars_melbou:0.0000022631)78:0.0013687554,N_mars_marsei:0.0000028992)100:0.1826294175,((N_mars_lausan:0.0006855652,N_mars_pormio:0.0000022631)100:0.0460176476,N_mars_tunifo:0.0849929130)100:0.1219833198)100:0.9248465970)98:0.1323929216,((N_uncl_cedvir:0.8410424616,N_uncl_pitsib:0.3540141993)100:0.4481389609,N_uncl_orpheo:0.8825837948)100:0.5610127093)100:0.2571982951,((((N_irid_amtivi:0.0158112138,N_irid_frogvi:0.0088365340)100:0.1816078999,(N_irid_grouir:0.0045384349,N_irid_singro:0.0051233729)100:0.1913891282)100:0.5173873161,(N_irid_lydi01:0.2349594012,N_irid_lydich:0.1356683800)100:0.4665707024)96:0.1257368271,(N_irid_inspki:0.0169598231,N_irid_redsea:0.0074178278)100:0.8875870063)100:0.3222424733)100:0.2033747205,(N_irid_anmiir:0.1482927144,(((N_irid_inir22:0.0055506894,N_irid_irvi30:0.0074033672)100:0.0648558089,(N_irid_inir25:0.0090110350,N_irid_wisiri:0.0236654414)100:0.0604577937)100:0.0648265025,N_irid_irvi03:0.1613887164)100:0.1009619571)100:0.4424922132)81:0.1394592193,(N_irid_arvuir:0.2382987129,N_irid_irvi06:0.2714736587)100:0.3187454210)100:0.3044642538);
