# Supplementary material for: A giant virus infecting the amoeboflagellate Naegleria
Source: Nat Commun. 2024 Apr 24;15:3307. doi: 10.1038/s41467-024-47308-2 (PMC11043551; doi:10.1038/s41467-024-47308-2)
Supplement: Supplementary file 6 — Supplementary Data 3 [file 41467_2024_47308_MOESM6_ESM.xlsx]

## Sheet: Viron proteome
ID	Prokka annotation	Sequence coverage %	Unique peptides	Presence in Tupanvirus	Presence in Mimivirus
Posttranslational modification, protein turnover, chaperones
IMIMIMCATVN1_00305	Cyclophilin-like homologous superfamily domain-containing protein	7.9	2	no	no
IMIMIMCATVN1_00331	Peptidase S8, subtilisin-related	10	4	no	yes(R1167)
IMIMIMCATVN1_00426	Heat shock protein 70 family	24.4	12	no	yes(L393)
IMIMIMCATVN1_00520	Thioredoxin-like superfamily protein	28.3	3	no	no
IMIMIMCATVN1_00633	Peptidase S8, subtilisin-related	11.5	2	no	no
IMIMIMCATVN1_00690	Thioredoxin domain-containing protein	23.1	3	no
IMIMIMCATVN1_00738	Protein phosphatase 2C family protein	21.5	5	yes(gene391)	yes(R307)
IMIMIMCATVN1_00787	Chaperone DnaJ	14.6	5	no	no
IMIMIMCATVN1_00805	Sulfhydryl oxidase ALR/ERV	30.5	3	no	yes
IMIMIMCATVN1_00822	Papain-like cysteine peptidase homologous superfamily domain-containing protein	10.6	3	yes(gene481)	yes(R355)
IMIMIMCATVN1_00725	Protein kinase-like domain homologous superfamilydomain-containing protein	7.7	2	yes(gene595)	yes(R526, R301, R402, R679)
IMIMIMCATVN1_00183	Mitochondrial chaperone BCS1	8.6	5	no	no
IMIMIMCATVN1_00385	Heat shock protein Hsp90 family	3.5	2	no	no
IMIMIMCATVN1_00281	hypothetical protein	3	1
IMIMIMCATVN1_00665	S-phase kinase-associated protein 1	11	1
Replication, recombination and repair
IMIMIMCATVN1_00532	SWI/SNF-related matrix-associated actin-dependentregulator of chromatin subfamily A-like protein 1	7	2	yes(gene473)	yes(R350)
IMIMIMCATVN1_00567	Endonuclease/exonuclease/phosphatase domain-containing protein	16.1	15	no	no
IMIMIMCATVN1_00587	NAD-dependent DNA ligase	3.9	2	yes(gene1223)	yes(R722)
IMIMIMCATVN1_00770	Putative ATP-dependent RNA helicase R350	6.4	4	yes(gene473)	yes(R350)
IMIMIMCATVN1_00637	Proliferating cell nuclear antigen, PCNA	7.3	2	no	yes(R493)
IMIMIMCATVN1_00321	Metallo-dependent phosphatase-like/P-loop containing nucleoside triphosphate hydrolase superfamily domain-containing protein	2	2	no	yes
IMIMIMCATVN1_00785	P-loop containing nucleoside triphosphate hydrolase homologous superfamily domain-containing protein	12.6	2	no	yes(R512)
IMIMIMCATVN1_00748	DNA polymerase family X	4.7	1
IMIMIMCATVN1_00801	Intein-containing P-loop containing nucleoside triphosphate hydrolase homologous superfamily type protein	1.9	1
IMIMIMCATVN1_00831	Formamidopyrimidine-DNA glycosylase, catalytic domain-containing protein/Ribosomal protein S13-like, H2TH homologous superfamily type protein,,,,,	4.6	1
IMIMIMCATVN1_00865	Ribonuclease H domain homologous superfamily domain-containing protein	10.8	1
Transcription
IMIMIMCATVN1_00424	DNA topoisomerase I	10.3	4	no	yes(R194)
IMIMIMCATVN1_00601	Aspartate carbamoyltransferase regulatory subunit, C-terminal domain superfamily-containing protein	16.4	3	yes(gene1271)	yes(L28)
IMIMIMCATVN1_00605	DNA-directed RNA polymerase RPB5 subunit, eukaryote/virus	26	5	yes(gene900)	no
IMIMIMCATVN1_00613	Intein-containing DNA-directed RNA polymerase subunit 2	17.4	19	yes(gene9894)	yes(L244)
IMIMIMCATVN1_00617	Intein-containing P-loop containing nucleoside triphosphate hydrolase homologous superfamily type protein	1.9	2	yes(gene473)	yes(350)
IMIMIMCATVN1_00632	Intein-containing DNA-directed RNA polymerase subunit 1	13.1	18	yes(gene834)	yes(501)
IMIMIMCATVN1_00668	RNA polymerase, RBP11-like subunit superfamily-containing protein	6.8	3	no	no
IMIMIMCATVN1_00755	hypothetical protein	2.2	4	yes(gene431)	no
IMIMIMCATVN1_00802	RNA polymerase Rpb7-like, N-terminal homologous superfamily domain-containing protein	16.9	2
IMIMIMCATVN1_00819	hypothetical protein	32.9	2	yes(gene834)	yes(501)
IMIMIMCATVN1_00801	Intein-containing P-loop containing nucleoside triphosphate hydrolase homologous superfamily type protein	1.9	1
IMIMIMCATVN1_00851	Zinc finger CCHC domain-containing protein 10	1.7	1
Cell wall/ membrane/ envelope biogenesis
IMIMIMCATVN1_00541	hypothetical protein	17.9	6	no	no
IMIMIMCATVN1_00550	Glucosamine 6-phosphate N-acetyltransferase	11.2	1
IMIMIMCATVN1_00706	Group II dsDNA virus coat/capsid protein homologous superfamily-containing protein	46.6	22	yes(gene679)	yes(L425)
IMIMIMCATVN1_00860	putative FAD-linked sulfhydryl oxidase R596	12.3	3	no	yes(R596)
RNA processing and modification
IMIMIMCATVN1_00767	Putative poly(A) polymerase catalytic subunit	11	4	yes(gene461)	yes(R563 and R341)
IMIMIMCATVN1_00795	mRNA cap guanine-N7 methyltransferase homologoussuperfamily domain-containing protein	6.1	6	yes(gene563)	no
IMIMIMCATVN1_00828	P-loop containing nucleoside triphosphate hydrolase homologous superfamily domain-containing protein	2.9	2	yes(gene290)	yes(L540)
Translation, ribosomal structure and biogenesis
IMIMIMCATVN1_00856	tRNAHis guanylyltransferase Thg1	19.4	5	no	no
IMIMIMCATVN1_00845	DEAD/DEAH box helicase domain/DEAD-box type, Q motif/Helicase,C-terminal/Helicase superfamily 1/2, ATP-binding domain-containing protein	4.6	2	no	no
IMIMIMCATVN1_00737	Transcription factor, GTP-binding domain/Translation protein, beta-barrel superfamily domain-containing protein	6.9	3	no	no
IMIMIMCATVN1_00312	Proline-tRNA ligase, class IIa, archaeal-type	2.8	1
IMIMIMCATVN1_00365	mRNA cap guanine-N7 methyltransferase	6	1
IMIMIMCATVN1_00792	MIF4G-like domain superfamily/Armadillo-type foldsuperfamily-containing protein	2.6	1
IMIMIMCATVN1_00813	Translation initiation factor 2, alpha subunit	4.4	1
Energy production and conversion
IMIMIMCATVN1_00609	Stomatin/HflK/HflC family protein	22.1	6	no	no
IMIMIMCATVN1_00690	Thioredoxin domain-containing protein	23.1	3	no	yes
Inorganic ion transport and metabolism
IMIMIMCATVN1_00123	Alkaline-phosphatase-like, core domain homologous superfamily domain-containing protein	7.3	3	yes(gene801)	no
IMIMIMCATVN1_00330	DsrEFH-like homologous superfamily domain-containing protein	10.6	1
Amino acid transport and metabolism
IMIMIMCATVN1_00377	Histidine phosphatase superfamily, clade-1	6.4	2	unclear	unclear
IMIMIMCATVN1_00662	Asparagine synthase, glutamine-hydrolyzing,,,,,,	2.9	1
Intracellular trafficking, secretion, and vesicular transport
IMIMIMCATVN1_00074	Bax inhibitor 1-related family protein	4.3	1
IMIMIMCATVN1_00237	Small GTPase	5.3	1
Nucleotide transport and metabolism
IMIMIMCATVN1_00745	Ribonucleoside-diphosphate reductase large subunit	1.3	1
Chromatine structure and dynamics
IMIMIMCATVN1_00720	Major core protein 4b	31.5	17	yes(gene614)	yes(L410)
Signal transduction mechanisms
IMIMIMCATVN1_00725	Protein kinase-like domain homologous superfamilydomain-containing protein	7.7	2	yes(gene595)	yes(R526, R301, R402, R679)
Function unknown / Not classified
IMIMIMCATVN1_00078	hypothetical protein	59.8	16
IMIMIMCATVN1_00099	hypothetical protein	35.9	5
IMIMIMCATVN1_00146	hypothetical protein	57	6
IMIMIMCATVN1_00208	hypothetical protein	22.2	3
IMIMIMCATVN1_00225	DUF4241 containing protein	10.5	4
IMIMIMCATVN1_00231	hypothetical protein	23.4	6
IMIMIMCATVN1_00232	hypothetical protein	43.9	8
IMIMIMCATVN1_00252	hypothetical protein	65.7	4
IMIMIMCATVN1_00324	hypothetical protein	26.1	9
IMIMIMCATVN1_00328	hypothetical protein	20.3	4
IMIMIMCATVN1_00353	hypothetical protein	23.8	2
IMIMIMCATVN1_00369	hypothetical protein	8.4	3
IMIMIMCATVN1_00376	hypothetical protein	3.9	2
IMIMIMCATVN1_00389	hypothetical protein	13.8	5
IMIMIMCATVN1_00394	hypothetical protein	78.4	9
IMIMIMCATVN1_00398	hypothetical protein	36.4	4
IMIMIMCATVN1_00423	hypothetical protein	9	3
IMIMIMCATVN1_00425	hypothetical protein	32.9	2
IMIMIMCATVN1_00427	hypothetical protein	60.6	5
IMIMIMCATVN1_00445	hypothetical protein	61.5	16
IMIMIMCATVN1_00516	hypothetical protein	15.7	3
IMIMIMCATVN1_00525	hypothetical protein	12.8	2
IMIMIMCATVN1_00527	hypothetical protein	66.6	34
IMIMIMCATVN1_00545	hypothetical protein	27.7	2
IMIMIMCATVN1_00556	Leucine-rich repeat domain superfamily protein	6.7	2
IMIMIMCATVN1_00558	hypothetical protein	40.7	9
IMIMIMCATVN1_00562	hypothetical protein	12.2	3
IMIMIMCATVN1_00568	hypothetical protein	25.3	6
IMIMIMCATVN1_00575	hypothetical protein	12.4	3
IMIMIMCATVN1_00591	hypothetical protein	10.6	2
IMIMIMCATVN1_00598	hypothetical protein	31.5	6
IMIMIMCATVN1_00599	hypothetical protein	1.6	2
IMIMIMCATVN1_00619	hypothetical protein	13.8	3
IMIMIMCATVN1_00630	hypothetical protein	10.7	5
IMIMIMCATVN1_00638	hypothetical protein	26.6	3
IMIMIMCATVN1_00645	hypothetical protein	29.2	6
IMIMIMCATVN1_00652	hypothetical protein	57.7	9
IMIMIMCATVN1_00664	hypothetical protein	25.4	6
IMIMIMCATVN1_00666	Uncharacterized protein R472	1.3	2
IMIMIMCATVN1_00679	hypothetical protein	22.4	7
IMIMIMCATVN1_00680	Uncharacterized protein R459	52.3	6
IMIMIMCATVN1_00682	Uncharacterized protein R457	36.1	8
IMIMIMCATVN1_00683	hypothetical protein	11.3	8
IMIMIMCATVN1_00684	hypothetical protein	16	3
IMIMIMCATVN1_00689	hypothetical protein	55.5	58
IMIMIMCATVN1_00697	hypothetical protein	32.3	7
IMIMIMCATVN1_00723	hypothetical protein	27.5	14
IMIMIMCATVN1_00727	hypothetical protein	7.5	2
IMIMIMCATVN1_00729	hypothetical protein	24	4
IMIMIMCATVN1_00740	hypothetical protein	16.1	3
IMIMIMCATVN1_00759	DUF5755-containing protein	21.4	3
IMIMIMCATVN1_00786	hypothetical protein	22.2	2
IMIMIMCATVN1_00790	hypothetical protein	24.9	9
IMIMIMCATVN1_00811	hypothetical protein	28.9	6
IMIMIMCATVN1_00825	hypothetical protein	10.7	3
IMIMIMCATVN1_00871	hypothetical protein	18.1	3
IMIMIMCATVN1_00883	hypothetical protein	33.5	5
IMIMIMCATVN1_00893	hypothetical protein	7.8	5
IMIMIMCATVN1_00895	hypothetical protein	24.5	2
IMIMIMCATVN1_00896	hypothetical protein	20.8	6
IMIMIMCATVN1_00907	hypothetical protein	57.4	3
IMIMIMCATVN1_00911	hypothetical protein	4.7	3
IMIMIMCATVN1_00926	hypothetical protein	10.5	2
IMIMIMCATVN1_00927	hypothetical protein	11.4	2
IMIMIMCATVN1_00370	Cupredoxin homologous superfamily domain-containing protein	22.2	4
IMIMIMCATVN1_00354	Acanthamoeba polyphaga mimivirus, L690 domain containing protein	29	7
IMIMIMCATVN1_00894	Actin-crosslinking homologous superfamily domain-containing protein	15.5	3
IMIMIMCATVN1_00646	Ankyrin repeat domain-containing protein	33	17
IMIMIMCATVN1_00653	Ankyrin repeat domain-containing protein	2.1	2
IMIMIMCATVN1_00199	P-loop containing nucleoside triphosphate hydrolase homologous superfamily/Glycosyl transferase CAP10 domain-containing protein	8.4	6
IMIMIMCATVN1_00579	putative N-acetyltransferase R584	22.5	5
IMIMIMCATVN1_00675	DUF5771-containing protein	31.9	5
IMIMIMCATVN1_00534	Protein kinase-like domain-containing superfamily protein	20.6	10
IMIMIMCATVN1_00345	Acanthamoeba polyphaga mimivirus, L690 domain containing protein	49.1	15
IMIMIMCATVN1_00870	NUDIX hydrolase-like homologous superfamily domain-containing protein	31.2	7
IMIMIMCATVN1_00604	SKP1/BTB/POZ domain superfamily-containing protein	29.8	7
IMIMIMCATVN1_00714	DUF5764 containing protein	5.2	2
IMIMIMCATVN1_00627	P-loop containing nucleoside triphosphate hydrolase superfamily/Zinc finger, RING/FYVE/PHD-type superfamily-containing protein,,,,,,	2.4	2
IMIMIMCATVN1_00034	hypothetical protein	10.3	1
IMIMIMCATVN1_00157	hypothetical protein	7.5	1
IMIMIMCATVN1_00210	Protein kinase-like domain homologous superfamilydomain-containing protein	2.3	1
IMIMIMCATVN1_00218	hypothetical protein	3.8	1
IMIMIMCATVN1_00224	hypothetical protein	10	1
IMIMIMCATVN1_00322	hypothetical protein	3.4	1
IMIMIMCATVN1_00349	hypothetical protein	7.5	1
IMIMIMCATVN1_00443	Protein of unknown function DUF1796	2.9	1
IMIMIMCATVN1_00509	hypothetical protein	8	1
IMIMIMCATVN1_00574	P-loop containing nucleoside triphosphate hydrolase homologous superfamily type protein	2.3	1
IMIMIMCATVN1_00722	DUF5761 containing protein	6.6	1
IMIMIMCATVN1_00730	hypothetical protein	10.3	1
IMIMIMCATVN1_00757	hypothetical protein	13.3	1
IMIMIMCATVN1_00817	hypothetical protein	11.6	1
IMIMIMCATVN1_00901	Circularly permutated YpsA SLOG	5	1
IMIMIMCATVN1_00905	hypothetical protein	7.6	1
IMIMIMCATVN1_00941	hypothetical protein	5	1
IMIMIMCATVN1_00960	hypothetical protein	2.2	1
