# Supplementary material for: A giant virus infecting the amoeboflagellate Naegleria
Source: Nat Commun. 2024 Apr 24;15:3307. doi: 10.1038/s41467-024-47308-2 (PMC11043551; doi:10.1038/s41467-024-47308-2)
Supplement: Supplementary file 8 — Source Data [file 41467_2024_47308_MOESM8_ESM.xlsx]

## Sheet: Figure 8a
Temp_°C	N_clarki_foldchange
20	1678.16
20	1632.29
20	2093.46
30	759.091
30	353.509
30	3211.86
40	0.863636
40	0.479
40	11.25

## Sheet: Figure 8b
Temp_°C	N_lovaniensis_foldchange
20	132.867
20	3919.75
20	1689.75
30	502.577
30	571.429
30	1961.08
40	0.371648
40	0.348
40	0.003

## Sheet: Figure 8c
Temp_°C	N_clarki+virus_foldchange	N_clarki_foldchange
20	0.28	2.48
20	0.32	1.83
20	0.12	1.82
30	0.2	1.36
30	0.12	2.46333
30	0.04	1.93333
40	0.008	0.004
40	0.124	0.008
40	0.008	0.00333

## Sheet: Figure 8d
Temp_°C	N_lovaniensis+virus_foldchange	N_lovaniensis_foldchange
20	0.6	1.52
20	0.16	1.83
20	0.2	1.16
30	0.6	3.36
30	0.08	2.792
30	0.04	2.8
40	1.4	2.84
40	0.96	3.57
40	1.56	3.68

## Sheet: Suppl. Fig. 3
Time_hpi	N_lovaniensis+virus	N_lovaniensis	N_clarki+virus	N_clarki	Temp_in_°C
0	100000	100000	100000	100000	40
0	100000	100000	100000	100000	40
0	100000	100000	100000	100000	40
24	96000	188000	800	800	40
24	68000	320000	12400	1200	40
24	132000	301600	8400	400	40
48	140000	284000	800	400	40
48	96000	357000	12400	800	40
48	156000	368000	800	333	40
0	100000	100000	100000	100000	30
0	100000	100000	100000	100000	30
0	100000	100000	100000	100000	30
24	128000	254000	40000	151200	30
24	56000	284000	36000	172000	30
24	80000	216000	48000	184000	30
48	60000	336000	20000	136000	30
48	8000	279200	12000	246333	30
48	4000	280000	4000	193333	30
0	100000	100000	100000	100000	20
0	100000	100000	100000	100000	20
0	100000	100000	100000	100000	20
24	92000	156000	44000	172000	20
24	56000	167200	56000	156800	20
24	88000	124000	56000	135200	20
48	60000	152000	28000	248000	20
48	16000	183000	32000	183000	20
48	20000	116000	12000	182000	20
